# Supplementary material for: Behavior and Properties of Mature Lytic Granules at the Immunological Synapse of Human Cytotoxic T Lymphocytes
Source: PLoS One. 2015 Aug 21;10(8):e0135994. doi: 10.1371/journal.pone.0135994 (PMC4546685; doi:10.1371/journal.pone.0135994)
Supplement: S1 Table — (TXT) [file pone.0135994.s002.txt]

all_Cm_sorted	'Cm LGs sorted'
1.06	1.14
1.14	1.53
1.14	1.64
1.18	1.92
1.2	1.99
1.22	2.07
1.25	2.1
1.26	2.19
1.26	2.2
1.27	2.29
1.28	2.43
1.28	2.44
1.31	2.47
1.4	2.49
1.4	2.5
1.4	2.5
1.4	2.55
1.41	2.65
1.41	2.66
1.45	2.67
1.45	2.78
1.48	2.78
1.48	2.81
1.48	2.87
1.49	2.88
1.5	2.89
1.51	2.94
1.53	2.97
1.53	2.98
1.54	3.06
1.54	3.19
1.55	3.38
1.55	3.39
1.55	3.39
1.55	3.4
1.56	3.43
1.57	3.46
1.57	3.49
1.6	3.51
1.6	3.57
1.6	3.6
1.6	3.64
1.6	3.65
1.6	3.76
1.6	3.81
1.61	3.87
1.63	3.88
1.64	3.9
1.64	3.9
1.64	3.97
1.65	3.99
1.65	4
1.66	4.01
1.67	4.03
1.68	4.04
1.69	4.2
1.7	4.25
1.7	4.28
1.71	4.33
1.72	4.5
1.74	4.57
1.75	4.59
1.75	4.59
1.75	4.6
1.75	4.62
1.76	4.65
1.77	4.65
1.77	4.68
1.79	4.74
1.79	4.79
1.8	4.82
1.8	4.84
1.8	4.84
1.8	4.99
1.81	5.15
1.83	5.25
1.83	5.38
1.85	5.43
1.85	5.52
1.88	5.7
1.88	5.77
1.89	5.8
1.9	5.97
1.9	5.99
1.91	6.11
1.91	6.3
1.91	6.35
1.91	6.51
1.92	7.67
1.92	7.71
1.92	8.11
1.92	8.34
1.92	8.62
1.92	8.64
1.94	8.67
1.95	9.72
1.95	10.44
1.95	12.2
1.95
1.95
1.98
1.98
1.99
2
2.02
2.03
2.03
2.04
2.04
2.04
2.04
2.07
2.08
2.08
2.1
2.1
2.1
2.1
2.1
2.11
2.11
2.11
2.11
2.12
2.15
2.15
2.15
2.17
2.18
2.19
2.19
2.2
2.2
2.2
2.2
2.2
2.2
2.2
2.21
2.21
2.22
2.22
2.22
2.23
2.23
2.23
2.23
2.23
2.24
2.26
2.27
2.29
2.3
2.3
2.3
2.3
2.31
2.31
2.31
2.31
2.32
2.32
2.33
2.33
2.33
2.35
2.35
2.36
2.37
2.37
2.37
2.37
2.38
2.38
2.38
2.38
2.4
2.42
2.42
2.43
2.43
2.43
2.44
2.44
2.44
2.45
2.46
2.47
2.47
2.49
2.49
2.49
2.49
2.5
2.5
2.5
2.5
2.5
2.5
2.5
2.5
2.5
2.51
2.51
2.52
2.52
2.52
2.52
2.54
2.54
2.54
2.54
2.55
2.55
2.57
2.571
2.58
2.58
2.58
2.58
2.59
2.59
2.61
2.61
2.63
2.65
2.65
2.65
2.66
2.66
2.66
2.67
2.68
2.68
2.7
2.7
2.71
2.72
2.74
2.75
2.75
2.78
2.78
2.81
2.81
2.83
2.83
2.85
2.85
2.87
2.88
2.88
2.88
2.89
2.89
2.89
2.89
2.89
2.89
2.89
2.89
2.91
2.91
2.92
2.92
2.93
2.93
2.93
2.94
2.94
2.94
2.95
2.97
2.98
2.98
2.98
3.02
3.02
3.03
3.05
3.05
3.05
3.05
3.05
3.06
3.07
3.07
3.07
3.08
3.1
3.1
3.11
3.12
3.14
3.14
3.19
3.2
3.2
3.23
3.24
3.26
3.27
3.29
3.3
3.32
3.32
3.32
3.33
3.34
3.34
3.35
3.38
3.38
3.38
3.38
3.39
3.39
3.4
3.41
3.42
3.42
3.43
3.43
3.43
3.44
3.46
3.46
3.46
3.46
3.47
3.47
3.47
3.48
3.49
3.51
3.51
3.52
3.55
3.55
3.55
3.55
3.56
3.57
3.58
3.59
3.6
3.62
3.62
3.64
3.64
3.64
3.64
3.65
3.66
3.66
3.67
3.67
3.67
3.67
3.68
3.68
3.68
3.68
3.69
3.73
3.73
3.73
3.74
3.75
3.75
3.75
3.76
3.76
3.76
3.77
3.8
3.81
3.81
3.83
3.87
3.87
3.88
3.88
3.88
3.88
3.88
3.9
3.9
3.9
3.9
3.95
3.95
3.97
3.98
3.99
4
4
4.01
4.01
4.03
4.04
4.05
4.05
4.07
4.07
4.09
4.09
4.14
4.2
4.2
4.2
4.2
4.21
4.23
4.25
4.25
4.25
4.25
4.27
4.27
4.28
4.29
4.31
4.33
4.33
4.33
4.35
4.36
4.36
4.36
4.38
4.4
4.4
4.43
4.45
4.5
4.5
4.52
4.52
4.54
4.54
4.55
4.55
4.57
4.57
4.57
4.59
4.59
4.6
4.61
4.62
4.65
4.65
4.65
4.65
4.65
4.67
4.68
4.68
4.68
4.72
4.72
4.74
4.77
4.79
4.82
4.82
4.82
4.84
4.84
4.88
4.9
4.9
4.96
4.99
4.99
5
5
5.01
5.02
5.03
5.04
5.05
5.05
5.07
5.11
5.13
5.15
5.16
5.17
5.17
5.22
5.25
5.27
5.34
5.35
5.37
5.38
5.38
5.43
5.43
5.47
5.5
5.52
5.6
5.6
5.6
5.6
5.63
5.63
5.7
5.74
5.75
5.77
5.8
5.8
5.89
5.97
5.98
5.99
6
6.01
6.04
6.1
6.11
6.25
6.3
6.32
6.35
6.42
6.43
6.43
6.49
6.51
6.56
6.59
6.62
6.64
6.65
6.72
6.83
6.91
6.92
6.96
6.98
7
7.11
7.19
7.19
7.21
7.22
7.22
7.22
7.22
7.24
7.29
7.29
7.5
7.5
7.5
7.5
7.57
7.57
7.58
7.67
7.71
7.88
7.88
8.04
8.04
8.06
8.11
8.34
8.35
8.5
8.62
8.64
8.67
8.7
8.91
8.91
9.14
9.25
9.27
9.3
9.68
9.72
10.08
10.44
10.65
10.93
11.04
11.18
11.35
12.2
12.58
12.6
12.6
13.9
14.43
15.42
15.56
18
18.3
18.45
22.2
