# Supplementary material for: Behavior and Properties of Mature Lytic Granules at the Immunological Synapse of Human Cytotoxic T Lymphocytes
Source: PLoS One. 2015 Aug 21;10(8):e0135994. doi: 10.1371/journal.pone.0135994 (PMC4546685; doi:10.1371/journal.pone.0135994)
Supplement: S2 Table — (TXT) [file pone.0135994.s003.txt]

LG_dwell_times	'begin_7-26-c8'	'end_7-26-c8'	'begin_7-27-d-c13'	'end_7-27-d-c13'	'begin_8-2-d3c8'	'end_8-2-d3-c8'	'begin_8-16-d5'	'end_8-16-d5'	'begin_8-3-d8'	'end_8-3-d8'	'begin_8-10-d5'	'end_8-10-d5'	'begin_8-16-d1c5'	'end_8-16-d1c5'	'begin_8-16-d5c9'	'end_8-16-d5c9'	'begin_8-17-d2c4'	'end_8-17-d2c4'	begin_824d2c1	end_824d2c1	'begin_8-24-d5t1'	'end_8-24-d5t1'	'begin_8-30-d3t12'	'end_8-30-d3t12'	'begin_8-30-d7t15'	'end_8-30-d7t15'	'begin_8-31-d4t2'	'end_8-31-d4t2'	'begin_10-5-d3c7'	'end_10-5-d3c7'	'begin_10-5-d3c3'	'end_10-5-d3c3'	'begin_11-8-d2t4'	'end_11-8-d2t4'	'begin_11-9-d1t1'	'end_11-9-d1t1'	'begin_11-22-d3t12'	'end_11-22-d3t12'	'begin_11-23-d2t3'	'end_11-23-d2t3'
7.7	0.1	7.8	19.2	25	199.1	284.7	4.4	17.6	1.3	13.7	4.4	30.6	6.5	113.6	1	9.1	0.1	151.3	0.1	19.2	1	14	0.1	10.6	0.1	14.3	22	51.8	0.1	8.9	2.3	9.2	0.1	15.7	0.1	27.2	16.1	51.5	196.3	203.5
30.5	0.1	30.5	21.8	33.8					4.7	23.8	7.4	42.7	10.4	20.1	1	22.3	1	82.7	4.4	7.9			0.1	15.9	0.1	18.8			0.1	10.7	2.3	17.4	0.1	31.7	0.1	48.8
49.5	0.9	19							9.8	23.4	11.5	23.9	14.6	129.4	1	28.9	4.7	12.7	5	13.5			0.1	23.1	83.6	117.1			0.1	16.4	2.7	56.3	0.1	45.2	0.1	73.6
20.3	1	17.8							12.5	33.9	14.5	17.6	15.7	46.6			130.8	143.8	9.1	44.7			1.8	16.1	99	113.2			0.1	23.9	6.8	33.4			19.5	79.2
74.1	1.4	21.7							19.2	25.1	23.5	57.7	20.7	25			169.5	258.4	13.8	41.8					111.3	120.4			0.1	27.3	9.9	53.5			45.2	73.9
76.5	3.8	53.5							13.3	23.4	30	87.5	26.6	31.3					34.3	44.1					115.9	154.3			0.1	38.4	13.1	13.3			62.4	109
18.1	8.6	14.4									30.5	76.2	57	129.4															11.8	60	14.1	253.4			99	125
133.2	21.3	27.8									52.7	62.5	116.6	139.6															16	26.7	16.1	16.6
6.5	23.8	97.9									68	119.9																	16.8	21.3	43	46.5
16.8	69.7	146.2
5.8	250	383
12
6.4
85.6
13.2
5.9
21.4
13.6
19.1
26.1
0.7
5.1
7
13
22.8
18.8
24.9
3.1
20
12.4
26.2
35.3
24.2
9.8
45.7
57.4
51.9
9.7
4.3
4.7
30.9
24.9
107.1
114.8
23
9.1
22.3
28.9
8
82.7
13.8
151.3
88.9
3.5
8.5
19.1
28
9.8
35.6
13.9
9.4
10.5
14.3
23
14.2
18.7
103.3
33.5
9.1
27.8
8.9
10.6
16.3
4.5
23.8
10.7
27.3
38.4
48.2
19.1
15.1
26.6
3.5
112.4
15.7
31.7
45.2
48.8
27.2
73.6
28.9
59.7
47.5
26
