# Supplementary material for: Behavior and Properties of Mature Lytic Granules at the Immunological Synapse of Human Cytotoxic T Lymphocytes
Source: PLoS One. 2015 Aug 21;10(8):e0135994. doi: 10.1371/journal.pone.0135994 (PMC4546685; doi:10.1371/journal.pone.0135994)
Supplement: S3 Table — (TXT) [file pone.0135994.s004.txt]

F_xpos__8	F_ypos__8	F_xpos__7	F_ypos__7	F_xpos__6	F_ypos__6	F_xpos__5	F_ypos__5	F_xpos__9	F_ypos__9	F_xpos__4	F_ypos__4	F_xpos__3	F_ypos__3	B_xpos__1	B_ypos__1	B_xpos__2	B_ypos__2	NF_xpos_1	NF_ypos_1	NF_xpos_2	NF_ypos__0_2	NF_xpos_3	NF_ypos_3
73.42	91.38	74	79.8	72.36	70.08	69.53	74.64	70.81	56.36	68.83	91.38	66.77	56.74	70.4	77.49	65.22	74	64.08	59.45	70.21	63.21	67.12	83.2
73.53	90.66	74.38	80.22	72.34	70.05	69.98	74.42	70.01	56.07	68.97	91.17	66.75	56.53	70.37	77.62	65.2	74.06	64.05	59.45	70.19	63.28	67.08	83.18
74.06	90.75	74.39	80.26	72.34	70	70.18	73.99	69.36	56.14	69.01	91.09	66.72	56.75	70.45	77.58	65.21	74.09	64.1	59.54	70.19	63.26	67.11	83.25
74.11	90.74	74.24	80.31	72.19	69.94	70.22	73.89	69.16	56.2	69.17	91.09	66.66	56.81	70.42	77.65	65.17	74.07	64.13	59.82	70.2	63.29	67.15	83.28
74.12	90.73	74.2	80.34	72.23	69.94	69.76	73.96	69.16	56.18	69.11	90.98	66.63	56.83	70.61	77.52	65.2	74.04	64	59.86	70.2	63.23	67.07	83.34
74.12	90.74	74.05	80.41	72.03	69.75	69.85	73.58	69.26	56.18	69.1	90.98	66.62	56.9	70.42	77.63	65.21	74.05	63.92	59.92	70.18	63.22	67.03	83.47
74.23	90.77	73.99	80.48	72.08	69.67	69.99	73.44	69.36	56.16	69.11	90.96	66.58	56.88	70.42	77.64	65.17	74.09	64	59.91	70.19	63.22	66.98	83.56
74.16	90.74	73.82	80.38	72.08	69.57	70.01	73.09	69.39	56.24	69.09	91.02	66.55	56.87	70.39	77.65	65.2	74.06	63.95	60.01	70.26	63.23	66.83	83.83
74.15	90.73	73.73	80.4	72.14	69.63	70.17	73.09	69.42	56.32	69.07	91.05	66.56	56.91	70.61	77.64	65.16	74.1	63.91	60.06	70.26	63.21	66.77	84.01
74.18	90.82	73.72	80.39	72.08	69.73	70.11	72.98	69.49	56.34	69.06	90.99	66.48	56.9	70.42	77.66	65.11	74.16	63.93	60.04	70.29	63.21	66.77	84.23
74.17	90.75	73.66	80.4	71.93	69.67	70.1	72.98	69.59	56.33	69.08	90.99	66.31	56.85	70.63	77.53	65.05	74.2	63.91	60.01	70.27	63.2	66.71	84.35
74.12	90.75	73.62	80.4	71.95	69.54	70.11	72.96	69.99	56.28	69.16	90.95	66.35	56.85	70.44	77.61	65.12	74.18	63.95	60.08	70.32	63.19	66.59	84.55
74.08	90.8	73.56	80.4	71.93	69.59	70.09	73.02	70.17	56.29	69.24	90.91	66.33	56.9	70.49	77.65	65.09	74.16	63.93	60.06	70.33	63.19	66.49	84.92
74.12	90.85	73.44	80.44	71.89	69.46	70.07	73.05	70.32	56.32	69.25	90.8	66.34	56.94	70.6	77.67	65.14	74.2	63.85	60.07	70.31	63.18	66.2	85.07
74.21	90.75	73.17	80.44	71.86	69.2	70.06	72.99	70.49	56.37	69.27	90.85	66.26	56.95	70.6	77.68	65.13	74.14	63.88	60.05	70.33	63.21	66.2	85.09
74.1	90.79	73.13	80.42	71.78	69.31	70.08	72.99	70.6	56.37	69.36	90.92	66.29	56.96	70.59	77.52	65.16	74.15	63.98	60.14	70.31	63.22	66.25	85.1
74.14	90.81	73.05	80.37	71.89	69.17	70.16	72.95	71.02	56.37	69.38	90.9	66.26	56.95	70.61	77.65	65.22	74.03	63.89	60.13	70.3	63.16	66.26	85.09
74.11	90.81	72.75	80.49	71.88	69.21	70.24	72.91	71.14	56.41	69.41	90.94	66.24	56.99	70.61	77.68	65.23	74.01	63.82	60.13	70.29	63.16	66.23	85.05
74.19	90.75	72.58	80.51	71.86	69.11	70.25	72.8	71.22	56.45	69.43	90.99	66.27	57.01	70.62	77.48	65.24	74.03	63.89	60.09	70.34	63.18	66.2	85.08
74.19	90.76	72.26	80.86	71.88	69.18	70.27	72.85	71.38	56.41	69.49	91.04	66.24	57.07	70.44	77.64	65.25	74.07	63.96	60.14	70.33	63.22	66.16	85.11
74.14	90.69	71.79	80.91	71.95	69.15	70.36	72.92	71.44	56.38	69.54	91.07	66.19	57.14	70.32	77.62	65.19	74.09	64.04	60.11	70.28	63.12	66.07	85.11
74.08	90.71	71.72	80.91	71.89	69.27	70.38	72.9	71.57	56.36	69.88	91.09	66.25	57.13	70.4	77.65	65.17	74.05	64.05	60.16	70.31	63.19	66	85.12
74.14	90.81	71.72	80.9	71.9	69.15	70.41	72.94	71.91	56.35	69.9	91.09	66.24	57.15	70.45	77.65	65.19	74.11	64.06	60.28	70.3	63.15	65.97	85.14
74.21	90.75	71.58	80.93	72	69.09	70.43	72.99	72.1	56.32	69.9	91.09	66.21	57.17	70.61	77.49	65.2	74.09	64.05	60.23	70.33	63.16	65.97	85.21
74.19	90.69	71.49	80.9	72.14	69.12	70.49	73.04	72.21	56.27	69.94	91.12	66.22	57.2	70.59	77.46	65.11	74.18	64.02	60.17	70.28	63.14	65.96	85.19
74.14	90.81	71.2	80.76	72.12	69.06	70.54	73.07	72.35	56.31	69.98	91.15	66.33	57.21	70.56	77.47	65.25	74.02	64	60.2	70.32	63.13	66.02	85.19
74.15	90.78	71.14	80.9	72.22	69.11	70.88	73.09	72.47	56.35	70.01	91.13	66.31	57.21	70.6	77.66	65.18	73.98	63.95	60.23	70.31	63.13	66.03	85.21
74.09	90.73	71	80.89	72.21	69.03	70.9	73.09	72.53	56.28	69.99	91.13	66.29	57.25	70.41	77.67	65.22	73.96	63.98	60.23	70.32	63.11	66	85.18
74.18	90.84	70.94	80.87	72.28	69.05	70.9	73.09	72.74	56.21	70.01	91.16	66.32	57.24	70.43	77.62	65.21	73.97	63.98	60.25	70.32	63.12	65.93	85.17
74.13	90.8	70.83	80.95	72.28	69.04	70.94	73.12	72.67	56.08	70.01	91.17	66.29	57.2	70.56	77.67	65.26	73.97	64	60.21	70.36	63.17	65.96	85.18
74.09	90.77	70.78	81.02	72.24	68.95	70.98	73.15	72.69	56.08	70.02	91.16	66.26	57.23	70.47	77.61	65.23	74.02	64.03	60.29	70.38	63.16	65.93	85.15
74.09	90.8	70.77	80.96	72.19	68.96	71.01	73.13	72.69	55.97	70.05	91.12	66.19	57.2	70.65	77.65	65.23	74	63.99	60.28	70.38	63.15	66.02	85.18
74.13	90.86	70.7	80.96	72.21	68.91	70.99	73.13	72.66	55.87	70.02	91.1	66.23	57.23	70.63	77.66	65.22	73.93	63.95	60.31	70.31	63.16	66.01	85.23
74.21	90.78	70.69	81.03	72.36	69.01	71.01	73.16	72.74	55.75	70.01	91.05	66.22	57.25	70.41	77.64	65.2	74.03	63.92	60.26	70.34	63.17	66.07	85.26
74.13	90.78	70.67	81	72.27	68.88	71.01	73.17	72.77	55.66	70.02	91.01	66.18	57.29	70.63	77.69	65.18	74.01	63.93	60.24	70.35	63.15	65.96	85.32
74.2	90.82	70.67	81.02	72.3	68.92	71.02	73.16	72.81	55.56	70.02	90.98	66.18	57.28	70.66	77.69	65.16	74.07	63.96	60.21	70.3	63.16	66	85.35
74.13	90.8	70.68	81.05	72.23	68.82	71.05	73.12	72.88	55.55	70.03	90.93	66.19	57.32	70.46	77.64	65.16	74.08	64	60.31	70.32	63.15	65.93	85.37
74.09	90.81	70.74	81.06	72.35	68.97	71.02	73.1	72.88	55.45	70.04	90.86	66.19	57.36	70.59	77.66	65.12	74.06	63.92	60.26	70.33	63.22	65.99	85.44
74.2	90.71	70.72	81.04	72.18	68.92	71.01	73.05	72.91	55.21	69.93	90.79	66.22	57.36	70.58	77.7	65.14	74.08	63.88	60.23	70.36	63.15	66	85.44
74.11	90.8	70.66	81.08	72.23	68.82	71.02	73.01	72.94	55.28	69.92	90.77	66.24	57.37	70.39	77.69	65.13	74.03	63.94	60.24	70.39	63.13	66.01	85.41
74.1	90.82	70.66	81.05	72.2	68.86	71.02	72.98	72.98	55.25	69.87	90.72	66.22	57.4	70.64	77.64	65.17	74.04	63.97	60.27	70.31	63.14	65.98	85.51
74.1	90.82	70.58	81.11	72.13	68.82	71.03	72.93	72.91	55.27	69.89	90.7	66.2	57.41	70.37	77.67	65.13	74.08	64	60.29	70.36	63.13	65.99	85.68
74.15	90.77	70.59	81.09	72.16	68.77	71.04	72.86	72.85	55.15	69.91	90.7	66.21	57.49	70.6	77.69	65.14	74.03	64.01	60.3	70.35	63.14	66.01	85.71
74.12	90.85	70.6	81.01	72.14	68.76	70.93	72.79	72.85	55.12	69.93	90.7	66.2	57.5	70.59	77.64	65.14	74.05	64.06	60.34	70.37	63.12	65.97	85.71
74.14	90.78	70.61	81.09	72.16	68.84	70.92	72.77	72.87	55.09	69.93	90.71	66.22	57.51	70.37	77.64	65.19	74.02	64.14	60.23	70.36	63.13	66.04	85.76
74.15	90.82	70.63	81.11	72.29	68.79	70.87	72.72	72.91	55.13	69.97	90.69	66.32	57.79	70.61	77.5	65.2	74.05	64.11	60.23	70.35	63.15	65.99	85.73
74.13	90.83	70.65	81.1	72.06	68.77	70.89	72.7	72.95	55.07	70	90.7	66.35	57.77	70.41	77.67	65.15	74.03	64.1	60.22	70.4	63.19	66.04	85.74
74.19	90.9	70.6	81.13	72.07	68.81	70.91	72.7	72.94	55.18	70.01	90.63	66.3	57.77	70.42	77.69	65.16	74.03	64.13	60.27	70.32	63.18	66.06	85.77
74.09	90.74	70.63	81.09	71.97	68.71	70.93	72.7	73.03	55.17	70.09	90.62	66.32	57.8	70.57	77.72	65.14	74.07	64.11	60.29	70.35	63.2	66.11	85.87
74.13	90.77	70.64	81.12	71.93	68.67	70.93	72.71	73.13	55.21	70.11	90.65	66.36	57.81	70.4	77.69	65.12	74.06	64.16	60.25	70.42	63.22	65.96	85.83
74.09	90.87	70.64	81.08	71.89	68.69	70.97	72.69	73.13	55.18	70.11	90.59	66.35	57.79	70.38	77.65	65.16	74.08	64.15	60.23	70.38	63.2	66.09	85.87
74.09	90.83	70.63	81.06	71.85	68.61	71	72.7	73.13	55.27	70.14	90.53	66.4	57.82	70.57	77.65	65.09	74.06	64.19	60.33	70.35	63.23	66.04	85.91
74.1	90.78	70.58	81.12	71.78	68.7	71.01	72.63	73.15	55.29	70.04	90.51	66.38	57.84	70.41	77.63	65.12	74.07	64.24	60.33	70.36	63.27	66.08	85.95
74.13	90.8	70.62	81.15	71.87	68.73	71.09	72.62	73.13	55.34	70.07	90.5	66.43	57.8	70.38	77.69	65.17	74.01	64.22	60.35	70.34	63.24	66.09	85.93
74.12	90.83	70.64	81.14	71.74	68.57	71.11	72.65	73.2	55.41	70.11	90.21	66.36	57.96	70.58	77.7	65.1	74.1	64.21	60.33	70.35	63.26	66.02	85.77
74.09	90.75	70.61	81.09	71.74	68.54	71.11	72.59	73.26	55.42	70.12	90.24	66.41	57.92	70.42	77.66	65.06	74.12	64.16	60.3	70.34	63.22	65.94	85.73
74.1	90.81	70.64	81.13	71.83	68.61	71.14	72.53	73.3	55.46	70.04	90.18	66.4	57.95	70.43	77.65	65.08	74.14	64.19	60.37	70.36	63.23	66.03	85.65
74.1	90.78	70.6	81.09	71.66	68.53	71.04	72.51	73.39	55.41	70.07	90.15	66.36	58.03	70.34	77.69	65.07	74.13	64.14	60.34	70.39	63.26	66.01	85.49
74.09	90.85	70.59	81.15	71.82	68.57	71.07	72.5	73.43	55.38	70.1	90.15	66.46	57.86	70.61	77.72	65.05	74.11	64.08	60.31	70.39	63.24	66.02	85.28
74.08	90.84	70.58	81.1	71.79	68.62	71.11	72.21	73.52	55.4	70.04	90.2	66.57	57.75	70.59	77.71	65.02	74.17	64.17	60.27	70.41	63.21	66.05	85.29
74.06	90.85	70.6	81.14	71.78	68.6	71.12	72.24	73.75	55.34	70.05	90.27	66.71	57.7	70.39	77.68	65.06	74.09	64.13	60.28	70.39	63.24	66.14	85.25
74.07	90.82	70.57	81.13	71.82	68.66	71.04	72.18	73.74	55.41	70.08	90.31	66.67	57.67	70.6	77.53	65.04	74.13	64.22	60.27	70.35	63.22	66.11	85.26
74.1	90.83	70.59	81.1	71.71	68.51	71.07	72.15	73.7	55.48	70.06	90.33	66.67	57.69	70.61	77.7	65.04	74.09	64.25	60.17	70.36	63.21	66.08	85.16
74.09	90.86	70.6	81.15	71.63	68.44	71.1	72.15	73.76	55.46	70.04	90.35	66.69	57.72	70.4	77.7	65.06	74.12	64.31	60.15	70.37	63.22	66.12	85.2
74.05	90.81	70.6	81.11	71.63	68.33	71.04	72.2	73.72	55.48	70.07	90.42	66.71	57.7	70.56	77.7	65.06	74.15	64.36	60.14	70.37	63.2	66.02	85.28
74.01	90.83	70.68	81.1	71.71	68.22	71.05	72.27	73.76	55.49	70.08	90.4	66.74	57.66	70.39	77.68	65.07	74.09	64.54	60.14	70.36	63.17	66.07	85.31
74.07	90.85	70.66	81.1	71.56	68.21	71.08	72.31	73.8	55.53	70.05	90.46	66.68	57.65	70.56	77.69	65.04	74.11	64.72	60.07	70.35	63.19	66.08	85.33
73.95	90.88	70.68	81.1	71.48	68.22	71.06	72.33	73.76	55.86	69.99	90.43	66.74	57.64	70.37	77.67	65.05	74.14	64.71	60.04	70.43	63.15	66.04	85.26
73.94	90.83	70.63	81.11	71.34	68.15	71.04	72.35	73.8	55.85	69.99	90.48	66.76	57.62	70.36	77.64	65.02	74.19	64.73	60.09	70.36	63.12	66.07	85.24
74	90.84	70.58	81.1	71.31	68.14	71.07	72.42	73.82	55.82	70.01	90.43	66.75	57.61	70.33	77.66	65.1	74.11	64.71	60.06	70.37	63.12	66.19	85.23
73.97	90.76	70.59	81.08	71.33	68.16	71.08	72.4	73.78	55.88	70.04	90.48	66.8	57.61	70.29	77.59	64.98	74.16	64.8	60.03	70.37	63.14	66.12	85.23
74.02	90.85	70.61	81.05	71.33	68.08	71.05	72.46	73.81	55.91	70.05	90.59	66.8	57.58	70.35	77.65	65.02	74.13	64.85	59.99	70.38	63.14	66.15	85.19
74.07	90.86	70.54	81.08	71.31	68.07	70.99	72.43	73.8	56.07	70.05	90.83	66.81	57.6	70.42	77.65	64.98	74.17	64.9	59.98	70.34	63.13	66.12	85.19
74	90.84	70.6	81.09	71.31	68.08	70.99	72.48	73.68	56.15	70.1	90.89	66.87	57.59	70.62	77.54	65.06	74.18	64.88	59.96	70.38	63.09	65.67	85.3
74.01	90.81	70.57	81.07	71.23	68.09	71.01	72.43	73.73	56.13	70.1	90.88	66.87	57.59	70.57	77.66	65.05	74.14	64.95	59.99	70.34	63.06	65.56	85.19
74.07	90.84	70.58	81.06	71.26	68.05	71.04	72.48	73.73	56.11	70.07	90.9	66.93	57.59	70.39	77.67	65.08	74.14	65.03	59.97	70.31	63.11	65.5	85.19
74.1	90.76	70.55	81.06	71.24	68.08	71.05	72.59	73.69	56.12	70.02	90.9	66.92	57.57	70.64	77.68	64.96	74.16	64.92	59.93	70.32	63.11	65.37	85.19
73.96	90.76	70.53	81.07	71.24	68.06	71.05	72.83	73.77	56.15	70.11	90.89	66.96	57.54	70.41	77.69	65.03	74.14	64.95	59.95	70.35	63.1	65.05	85.12
73.98	90.76	70.57	81.09	71.25	68.08	71.1	72.89	73.72	56.17	70.08	90.87	66.91	57.55	70.6	77.5	65.04	74.17	65.02	59.91	70.4	63.11	64.86	85.18
74.04	90.75	70.54	81.1	71.23	68.08	71.1	72.88	73.82	56.22	70.02	90.85	66.88	57.58	70.58	77.74	65.07	74.08	65.04	59.92	70.41	63.14	64.79	85.22
74.03	90.76	70.56	81.07	71.22	68.09	71.07	72.9	73.88	56.27	69.99	90.79	66.91	57.58	70.33	77.69	65.01	74.11	65.18	59.91	70.37	63.15	64.76	85.2
73.99	90.7	70.51	81.1	71.16	68.08	71.02	72.9	73.95	56.31	70	90.84	66.86	57.63	70.58	77.7	65.08	74.08	65.18	59.9	70.39	63.21	64.65	85.21
74	90.81	70.57	81.08	71.19	68.13	71.11	72.89	74.03	56.24	70.07	90.84	66.88	57.63	70.38	77.67	65.13	74.08	65.26	59.97	70.39	63.18	64.7	85.18
73.94	90.79	70.59	81.15	71.2	68.08	71.08	72.87	73.91	56.39	70.06	90.8	66.9	57.61	70.38	77.7	65.08	74.08	65.28	59.98	70.41	63.16	64.63	85.21
73.99	90.75	70.58	81.14	71.12	68.09	71.02	72.85	73.83	56.25	70.08	90.84	66.89	57.58	70.42	77.67	65.08	74.11	65.26	59.98	70.36	63.19	64.76	85.19
74.02	90.78	70.56	81.05	71.16	68.03	70.99	72.79	73.78	56.2	70.15	90.87	66.88	57.61	70.4	77.75	65.02	74.11	65.29	59.99	70.37	63.17	64.76	85.15
73.97	90.78	70.65	81.11	71.17	68.01	71	72.84	73.84	56.2	70.17	90.9	66.91	57.56	70.53	77.69	65.09	74.1	65.29	59.98	70.37	63.14	64.67	85.17
73.89	90.74	70.57	81.14	71.15	68.11	71.07	72.84	73.79	56.18	70.19	90.89	66.93	57.61	70.35	77.71	65.08	74.08	65.32	59.94	70.36	63.18	64.58	85.15
73.94	90.74	70.6	81.12	71.19	68.11	71.06	72.8	73.89	56.11	70.2	90.86	66.92	57.59	70.33	77.61	65.07	74.12	65.3	59.91	70.36	63.2	64.6	85.12
73.89	90.77	70.66	81.13	71.16	68.09	71.08	72.84	73.86	56.12	70.18	90.91	66.92	57.63	70.28	77.61	65.05	74.08	65.24	59.91	70.33	63.22	64.52	85.13
73.95	90.92	70.63	81.15	71.13	68.11	71.15	72.87	73.94	56.02	70.21	90.9	66.92	57.65	70.36	77.67	65.09	74.08	65.31	59.93	70.32	63.18	64.44	85.22
73.95	90.83	70.63	81.17	71.07	68.05	71.17	72.9	73.88	56.13	70.19	90.93	66.93	57.67	70.38	77.71	65.1	74.03	65.25	59.96	70.34	63.18	64.32	85.24
73.93	90.76	70.6	81.21	71.04	68.02	71.19	72.89	73.87	56.06	70.2	90.89	66.9	57.66	70.54	77.56	65.07	74.06	65.33	59.96	70.34	63.15	64.25	85.21
73.93	90.87	70.61	81.17	71.02	68	71.2	72.86	73.79	55.94	70.21	90.93	66.88	57.67	70.36	77.65	65.1	74.01	65.33	59.95	70.38	63.18	64.13	85.01
73.91	90.85	70.6	81.15	71.04	67.96	71.18	72.91	73.83	55.81	70.2	90.98	66.86	57.66	70.36	77.65	65.07	74.01	65.33	59.99	70.37	63.22	64.15	85
73.93	90.9	70.64	81.15	71.06	67.95	71.21	72.9	73.84	55.89	70.2	90.97	66.83	57.67	70.4	77.65	65.08	74.06	65.37	59.97	70.35	63.21	64.09	84.9
73.91	90.91	70.58	81.12	71.01	67.99	71.19	72.93	73.82	55.88	70.06	90.94	66.81	57.7	70.58	77.66	65.1	74.05	65.45	59.95	70.37	63.16	64.05	84.84
73.9	90.82	70.58	81.15	71.05	67.96	71.2	72.89	73.91	55.88	70.03	90.97	66.76	57.69	70.37	77.68	65.16	74.01	65.44	60.01	70.33	63.21	64	84.73
73.95	90.79	70.6	81.15	71.02	67.99	71.21	72.93	73.85	55.83	70.1	91.01	66.83	57.69	70.36	77.65	65.18	73.9	65.45	59.93	70.36	63.2	63.84	84.66
74.01	90.89	70.6	81.15	71.04	67.96	71.2	72.98	73.92	55.84	70.13	91.04	66.81	57.7	70.31	77.66	65.12	73.99	65.4	59.91	70.3	63.17	63.86	84.63
73.93	90.91	70.56	81.11	71.01	67.97	71.2	72.97	73.92	55.84	70.11	91.07	66.84	57.71	70.37	77.68	65.11	73.99	65.41	59.93	70.38	63.16	63.77	84.63
73.97	90.91	70.53	81.09	70.99	67.92	71.06	72.94	73.89	55.84	70.09	91.04	66.81	57.73	70.53	77.65	65.1	74.02	65.4	59.97	70.37	63.18	63.77	84.64
73.96	90.9	70.56	81.04	70.96	67.95	71.03	72.97	73.84	55.81	70.07	91.05	66.92	57.66	70.35	77.62	65.11	74.04	65.43	59.94	70.43	63.16	63.76	84.61
73.87	90.87	70.51	81.07	70.97	67.92	71.1	73.01	73.87	55.78	70.06	91.07	66.9	57.68	70.34	77.64	65.06	74.07	65.4	59.94	70.41	63.1	63.78	84.56
73.9	90.85	70.5	81.05	70.96	68	71.13	73.04	73.92	55.88	70.07	91.13	66.92	57.67	70.33	77.63	65.12	74.02	65.53	59.99	70.38	63.1	63.72	84.55
73.93	90.89	70.57	81.08	70.99	67.96	71.11	73.07	73.84	55.89	70.09	91.09	66.96	57.65	70.54	77.65	65.12	74.02	65.69	59.96	70.37	63.1	63.72	84.57
73.77	90.86	70.5	81.03	70.96	67.94	71.09	73.04	73.87	55.88	70.06	91.12	66.93	57.65	70.36	77.64	65.13	73.97	65.69	60.04	70.4	63.13	63.74	84.59
73.93	90.87	70.34	81.06	70.9	67.98	71.07	73.05	73.87	55.96	70.1	91.12	66.95	57.63	70.33	77.66	65.13	73.95	65.77	59.99	70.39	63.15	63.69	84.57
73.86	90.91	70.28	81.03	70.97	67.98	71.06	73.07	73.84	55.95	70.1	91.17	66.91	57.63	70.34	77.63	65.17	73.94	65.77	60.02	70.42	63.11	63.64	84.57
73.92	90.85	70.29	81.02	70.98	67.97	71.07	73.13	73.79	56.03	70.09	91.17	66.88	57.62	70.31	77.65	65.15	74.01	65.85	60.04	70.47	63.12	63.7	84.57
73.91	90.92	70.26	81.06	70.94	67.97	71.09	73.09	73.88	56.02	70.18	91.2	66.92	57.62	70.37	77.66	65.19	73.9	65.84	60.05	70.41	63.12	63.73	84.54
73.89	90.88	70.23	81.03	70.92	68.02	71.06	73.12	73.8	55.94	70.2	91.22	66.92	57.59	70.53	77.69	65.15	73.89	65.83	60.09	70.4	63.11	63.68	84.58
73.76	90.87	70.21	81.05	70.96	67.95	71.1	73.12	73.87	55.97	70.26	91.23	66.94	57.59	70.32	77.68	65.18	73.93	65.9	60.08	70.33	63.1	63.69	84.58
73.9	90.93	70.19	81.09	70.9	67.94	71.1	73.17	73.78	55.99	70.25	91.28	66.96	57.64	70.34	77.68	65.19	73.95	65.94	60.08	70.4	63.13	63.79	84.54
73.94	90.95	70.24	81.08	70.92	68.01	71.09	73.17	73.83	55.85	70.26	91.31	66.97	57.6	70.36	77.68	65.17	73.94	65.94	60.02	70.39	63.15	63.76	84.47
73.88	90.88	70.19	81.13	70.99	68.02	71.18	73.2	73.91	55.88	70.22	91.29	66.97	57.61	70.3	77.69	65.18	73.97	65.97	60.04	70.39	63.09	63.8	84.36
73.89	90.92	70.19	81.13	71.06	68.1	71.2	73.22	73.85	55.86	70.22	91.29	66.97	57.62	70.34	77.69	65.09	73.94	66.03	60.02	70.4	63.16	63.8	84.35
73.77	90.97	70.18	81.11	71.04	68.11	71.26	73.23	73.88	55.84	70.3	91.32	66.94	57.64	70.33	77.67	65.07	73.93	66.03	60.06	70.33	63.15	63.87	84.42
73.9	91	70.22	81.07	71.06	68.13	71.25	73.28	73.8	55.79	70.25	91.31	66.96	57.6	70.34	77.68	65.08	73.98	66.13	59.98	70.34	63.1	63.87	84.45
73.8	90.94	70.21	81.02	71.07	68.15	71.26	73.31	73.77	55.85	70.23	91.32	66.95	57.64	70.29	77.64	65.08	74.01	66.09	60.04	70.32	63.09	63.9	84.47
73.87	90.92	70.24	81.01	71.04	68.19	71.22	73.29	73.79	55.91	70.19	91.29	66.96	57.61	70.34	77.61	65.11	73.99	66.15	60	70.4	63.13	63.85	84.44
73.85	90.95	70.14	81.07	71.11	68.27	71.22	73.29	73.79	55.91	70.19	91.33	66.94	57.55	70.32	77.65	65.09	74.02	66.18	60.04	70.38	63.1	63.87	84.43
73.84	90.92	70.18	81.02	71.11	68.26	71.3	73.32	73.77	55.99	70.16	91.34	66.93	57.55	70.33	77.65	65.13	74.01	66.18	60.05	70.34	63.1	63.9	84.52
73.86	90.93	70.18	81.05	71.09	68.25	71.25	73.31	73.69	56.03	70.17	91.34	66.89	57.58	70.31	77.67	65.15	73.98	66.19	60.05	70.38	63.09	63.92	84.68
73.84	90.89	70.17	81.04	71.11	68.26	71.23	73.32	73.72	56.13	70.15	91.35	66.86	57.6	70.27	77.69	65.14	73.98	66.19	60.01	70.35	63.1	63.92	84.64
73.78	90.95	70.16	81.02	71.13	68.26	71.19	73.29	73.71	56.07	70.17	91.35	66.88	57.61	70.33	77.68	65.17	73.96	66.19	60	70.39	63.1	63.93	84.64
73.81	90.96	70.18	81.03	71.16	68.25	71.19	73.33	73.74	56.12	70.2	91.37	66.91	57.63	70.3	77.69	65.11	74.05	66.22	60.03	70.37	63.12	63.86	84.66
73.94	91	70.07	81.09	71.19	68.26	71.16	73.34	73.69	56.14	70.24	91.38	66.9	57.63	70.32	77.73	65.1	74.03	66.26	59.99	70.36	63.11	63.78	84.58
73.97	90.95	70.09	81.06	71.19	68.25	71.17	73.34	73.78	56.13	70.24	91.39	66.93	57.63	70.35	77.72	65.1	74.01	66.28	59.96	70.37	63.1	63.75	84.62
73.86	90.93	70.11	81.02	71.2	68.27	71.15	73.35	73.76	56.14	70.25	91.38	66.91	57.64	70.3	77.72	65.06	74.03	66.3	59.98	70.34	63.09	63.71	84.62
73.88	90.98	70.08	81.08	71.16	68.27	71.17	73.35	73.74	56.04	70.27	91.38	67.01	57.63	70.31	77.72	65.07	74.06	66.32	59.96	70.34	63.13	63.67	84.59
73.9	90.98	70.11	81.13	71.12	68.28	71.2	73.37	73.79	56.09	70.31	91.4	66.97	57.6	70.35	77.69	65.09	74.09	66.37	59.98	70.35	63.1	63.67	84.56
73.93	90.99	70.08	81.12	71.14	68.23	71.24	73.38	73.79	56.13	70.26	91.36	66.99	57.61	70.32	77.71	65.09	74.06	66.37	59.94	70.34	63.09	63.68	84.56
73.93	91.04	70.07	81.13	71.19	68.24	71.24	73.39	73.77	56.19	70.25	91.38	66.97	57.6	70.33	77.68	65.08	74.07	66.35	59.93	70.35	63.12	63.64	84.54
73.93	91.05	70.02	81.19	71.24	68.24	71.25	73.38	73.82	56.28	70.22	91.43	67	57.54	70.27	77.71	65.08	74.01	66.39	59.87	70.38	63.12	63.65	84.58
73.86	90.98	70.07	81.17	71.24	68.23	71.27	73.38	73.76	56.22	70.25	91.43	67.05	57.45	70.33	77.7	65.13	74.04	66.42	59.79	70.32	63.11	63.62	84.51
73.89	91.01	69.97	81.14	71.19	68.23	71.31	73.4	73.78	56.2	70.3	91.36	67.06	57.08	70.34	77.74	65.07	74.09	66.32	59.73	70.34	63.12	63.57	84.59
73.88	90.96	70.03	81.16	71.27	68.23	71.26	73.36	73.77	56.22	70.4	90.6	67.06	57.05	70.34	77.71	65.07	74.05	66.43	59.65	70.34	63.09	63.58	84.52
73.92	90.99	69.99	81.08	71.28	68.23	71.25	73.38	73.78	56.23	70.23	90.82	67.04	57.05	70.52	77.68	65.1	74.06	66.5	59.67	70.3	63.11	63.49	84.5
73.95	90.99	69.98	81.11	71.26	68.24	71.22	73.43	73.89	56.3	69.98	91.02	67.07	57.04	70.36	77.56	65.17	74.01	66.38	59.75	70.32	63.16	63.3	84.47
73.85	91.03	69.99	81.08	71.23	68.15	71.25	73.43	73.85	56.31	69.92	91.15	67	57.13	70.55	77.66	65.12	73.95	66.49	59.64	70.36	63.13	63.39	84.33
73.96	91.09	70.03	81.09	71.23	68.16	71.3	73.36	73.95	56.28	69.92	91.22	66.94	57.18	70.26	77.68	65.13	73.94	66.43	59.6	70.32	63.13	63.36	84.31
73.79	91.07	70.05	81.09	71.25	68.15	71.4	72.6	73.85	56.33	69.98	91.22	66.94	57.2	70.53	77.73	65.14	73.94	66.45	59.62	70.32	63.12	63.34	84.31
73.93	91.08	70.05	81.08	71.25	68.19	71.23	72.82	74	56.43	70.05	91.25	66.92	57.21	70.3	77.7	65.11	74.02	66.46	59.65	70.28	63.17	63.31	84.28
73.81	91.01	70.01	81.06	71.25	68.21	70.98	73.02	73.98	56.43	70.08	91.23	66.98	57.2	70.32	77.69	65.08	74.06	66.52	59.52	70.28	63.16	63.33	84.28
73.85	91.08	69.99	81.07	71.19	68.17	70.92	73.15	73.92	56.45	70.1	91.3	67.02	57.23	70.28	77.65	65.08	74.02	66.76	59.57	70.28	63.17	63.31	84.23
73.86	91.06	69.97	81.07	71.33	68.16	70.92	73.22	73.95	56.37	70.11	91.28	67.02	57.21	70.55	77.74	65.1	74.08	66.67	59.6	70.25	63.12	63.33	84.26
73.78	91.07	70	81.07	71.28	68.15	70.98	73.22	73.89	56.37	70.17	91.28	66.99	57.25	70.32	77.68	65.03	74.11	66.66	59.48	70.29	63.15	63.39	84.29
73.84	91.1	70	81.02	71.28	68.16	71.05	73.25	73.95	56.43	70.1	91.29	66.96	57.29	70.32	77.69	65.02	74.07	66.7	59.3	70.31	63.15	63.33	84.3
73.85	91	69.97	81.03	71.34	68.16	71.08	73.23	73.95	56.38	70.14	91.23	66.96	57.27	70.55	77.68	65.07	74.08	66.84	59.31	70.3	63.11	63.35	84.23
73.79	91.04	69.95	81.09	71.34	68.18	71.1	73.3	73.89	56.38	70.15	91.27	66.98	57.25	70.33	77.72	65.03	74.08	66.85	59.36	70.28	63.17	63.35	84.28
73.89	91.09	69.9	81.03	71.41	68.16	71.11	73.28	73.8	56.51	70.17	91.29	66.99	57.24	70.33	77.53	65.07	74.05	66.83	59.3	70.31	63.18	63.34	84.21
73.79	91.08	69.95	81.06	71.45	68.19	71.17	73.28	73.85	56.67	70.07	91.24	66.93	57.19	70.33	77.71	65.08	74.08	66.84	59.31	70.29	63.14	63.32	84.23
73.76	91.11	69.97	81.06	71.42	68.19	71.1	73.29	73.91	56.7	70.11	91.31	66.94	57.24	70.39	77.71	65.02	74.03	66.84	59.23	70.31	63.13	63.31	84.16
73.77	91.1	69.95	81	71.47	68.18	71.14	73.23	73.89	56.72	70.07	91.31	66.99	57.21	70.3	77.68	65.08	74.06	66.88	59.26	70.33	63.16	63.26	84.19
73.79	91.07	69.95	81.05	71.5	68.18	71.15	73.27	73.82	56.75	70.03	91.3	67.01	57.19	70.29	77.61	65.06	74.04	66.92	59.24	70.31	63.19	63.29	84.22
73.84	91.01	69.92	81.07	71.62	68.21	71.17	73.29	73.9	56.83	70.01	91.31	66.96	57.21	70.32	77.68	65.04	74.02	66.84	59.24	70.33	63.15	63.26	84.17
73.79	91.04	69.89	81.07	71.69	68.22	71.07	73.24	73.84	56.79	70.01	91.31	66.95	57.22	70.37	77.65	65.08	74.04	66.87	59.25	70.27	63.14	63.32	84.2
73.75	91.04	69.9	80.99	71.69	68.16	71.11	73.31	73.89	56.78	69.97	91.3	66.91	57.22	70.34	77.7	65.04	74.06	66.89	59.2	70.29	63.13	63.35	84.25
73.77	91.06	69.88	81.04	71.72	68.13	71.07	73.31	73.92	56.75	69.96	91.35	66.9	57.16	70.32	77.73	64.99	74.05	66.87	59.24	70.3	63.15	63.3	84.24
73.74	91.08	69.91	81.04	71.64	68.13	71.03	73.3	73.85	56.81	69.99	91.31	66.94	57.22	70.32	77.72	65.05	74.02	66.83	59.22	70.33	63.17	63.32	84.26
73.83	91.02	69.86	81.03	71.68	68.1	71.01	73.31	73.93	56.89	70	91.37	66.95	57.22	70.29	77.7	65.06	74.01	66.9	59.23	70.31	63.11	63.38	84.22
73.76	91.04	69.84	81.04	71.75	68.1	71.01	73.31	73.89	56.9	70	91.4	66.91	57.22	70.38	77.68	65.04	74.05	66.89	59.22	70.33	63.2	63.36	84.13
73.72	91.05	69.89	81.01	71.75	68.1	70.97	73.3	73.85	56.85	70.02	91.4	66.89	57.25	70.55	77.55	65.08	74.09	66.95	59.25	70.29	63.17	63.33	84.12
73.83	90.99	69.84	81.03	71.76	68.12	70.96	73.35	73.87	56.82	69.97	91.35	66.94	57.28	70.58	77.67	65.04	74.03	66.91	59.2	70.34	63.17	63.32	84.14
73.83	91.13	69.82	80.99	71.78	68.07	70.99	73.31	73.86	56.83	70	91.35	66.88	57.24	70.53	77.55	65.1	74.02	66.92	59.22	70.32	63.18	63.4	84.17
73.79	91.07	69.81	81.06	71.75	68.07	71	73.37	73.71	56.85	70.04	91.38	66.89	57.22	70.32	77.65	65.1	74.07	66.97	59.26	70.34	63.2	63.4	84.21
73.78	91.08	69.8	81.06	71.78	68.06	71	73.4	73.75	56.78	70.06	91.37	66.9	57.23	70.35	77.69	65.08	74.04	67	59.22	70.37	63.19	63.38	84.22
73.8	91	69.78	80.99	71.86	68.08	71.02	73.4	73.77	56.76	70.04	91.36	66.91	57.24	70.3	77.7	65.09	74.03	67	59.19	70.35	63.2	63.32	84.25
73.87	91.05	69.73	81.03	71.86	68.11	70.97	73.35	73.69	56.73	70.03	91.39	66.97	57.23	70.29	77.69	65.08	74	67.01	59.25	70.37	63.26	63.36	84.26
73.86	90.96	69.73	81.03	71.85	68.13	71	73.35	73.69	56.79	70.07	91.39	66.97	57.26	70.37	77.76	65.07	74.01	66.94	59.22	70.37	63.27	63.35	84.27
73.87	91.1	69.71	81	71.83	68.13	71.04	73.38	73.71	56.81	70.06	91.43	66.99	57.31	70.33	77.74	65.07	74.05	66.94	59.26	70.31	63.24	63.34	84.22
73.77	91.1	69.67	81	71.84	68.08	71.06	73.37	73.79	56.8	70.05	91.41	67.02	57.3	70.32	77.59	65.13	74.02	66.86	59.3	70.31	63.32	63.34	84.32
73.83	91.13	69.63	80.97	71.87	68.14	71.04	73.36	73.76	56.74	70.04	91.43	67.06	57.28	70.54	77.76	65.07	74.03	66.81	59.24	70.34	63.33	63.36	84.33
73.84	91.05	69.64	80.92	71.85	68.08	71.03	73.39	73.67	56.7	70.05	91.44	67.04	57.29	70.35	77.72	65.08	74.12	66.87	59.27	70.34	63.31	63.32	84.35
73.87	91.06	69.67	80.92	71.83	68.17	71.07	73.39	73.79	56.65	69.99	91.47	66.94	57.31	70.36	77.76	65.09	74.06	66.85	59.26	70.31	63.31	63.35	84.38
73.79	91.08	69.59	80.95	71.9	68.14	71.06	73.43	73.81	56.61	70	91.43	66.95	57.32	70.32	77.74	65.13	74.07	66.93	59.34	70.33	63.34	63.37	84.38
73.86	91.04	69.62	80.94	71.79	68.18	71.05	73.41	73.86	56.55	70.52	91.12	66.95	57.34	70.38	77.76	65.04	74.05	66.81	59.28	70.34	63.35	63.28	84.39
73.85	91.08	69.64	80.89	71.82	68.28	71.04	73.43	73.79	56.64	70.83	91.06	66.99	57.37	70.53	77.79	65.07	74.1	66.89	59.3	70.35	63.36	63.34	84.36
73.88	91.04	69.62	80.93	71.85	68.23	71.05	73.44	73.7	56.54	70.73	91.21	66.99	57.32	70.36	77.75	65.08	74.1	66.86	59.27	70.37	63.38	63.24	84.36
73.81	91.1	69.68	80.98	71.89	68.25	70.99	73.47	73.64	56.59	70.71	91.25	67	57.35	70.32	77.76	65.05	74.05	66.85	59.31	70.33	63.35	63.24	84.31
73.97	91.11	69.59	80.97	71.92	68.26	71	73.43	73.68	56.63	70.66	91.26	67.02	57.34	70.35	77.79	65.06	74.1	66.87	59.33	70.31	63.37	63.32	84.29
73.92	91.05	69.62	80.97	72	68.27	71.52	73.12	73.69	56.58	70.63	91.28	67.08	57.33	70.58	77.75	65	74.13	66.82	59.36	70.39	63.35	63.36	84.26
73.97	91.05	69.58	80.95	71.97	68.24	71.83	73.06	73.63	56.63	70.62	91.25	67.14	57.34	70.54	77.78	65.09	74.03	66.82	59.33	70.33	63.32	63.4	84.27
74.04	91.16	69.61	80.97	71.91	68.26	71.73	73.21	73.51	56.65	70.61	91.23	67.19	57.33	70.54	77.75	65.03	74.12	66.86	59.36	70.29	63.31	63.52	84.25
74.02	91.13	69.56	81.03	71.87	68.3	71.71	73.25	73.52	56.59	70.6	91.27	67.26	57.31	70.35	77.77	65.08	74.11	66.8	59.32	70.3	63.31	63.55	84.21
73.99	91.1	69.54	81.03	71.97	68.32	71.66	73.26	73.5	56.53	70.63	91.21	67.23	57.3	70.56	77.74	64.99	74.15	66.83	59.4	70.29	63.33	63.66	84.21
74.05	91.1	69.54	81.06	72.09	68.39	71.63	73.28	73.48	56.53	70.6	91.19	67.28	57.26	70.55	77.72	65.04	74.13	66.81	59.39	70.31	63.36	63.71	84.16
74.02	91.11	69.5	81.03	71.95	68.36	71.62	73.25	73.16	56.51	70.61	91.19	67.33	57.26	70.32	77.74	64.99	74.11	66.81	59.36	70.31	63.36	63.76	84.22
74.02	91.07	69.48	81.03	71.99	68.42	71.61	73.23	73.09	56.5	70.6	91.16	67.34	57.22	70.31	77.75	65.02	74.15	66.75	59.38	70.27	63.4	63.74	84.2
73.89	91.1	69.39	81.02	71.95	68.36	71.6	73.27	73.02	56.52	70.63	91.2	67.3	57.21	70.27	77.77	65.01	74.13	66.79	59.43	70.26	63.36	63.76	84.15
73.91	91.13	69.39	81.01	71.93	68.46	71.63	73.21	73.06	56.5	70.61	91.18	67.38	57.28	70.35	77.71	65.01	74.09	66.8	59.34	70.25	63.4	64.01	83.94
74.02	91.12	69.37	81.03	71.88	68.43	71.6	73.19	73.16	56.18	70.62	91.19	67.48	57.42	70.31	77.68	65	74.11	66.81	59.38	70.27	63.42	64.15	83.89
73.94	91.08	69.38	81.03	71.87	68.47	71.61	73.19	73.22	56.22	70.62	91.21	67.52	57.45	70.36	77.8	65	74.14	66.81	59.31	70.27	63.42	64.25	83.86
73.96	91.13	69.38	81.03	71.89	68.44	71.6	73.16	73.22	56.23	70.65	91.2	67.7	57.52	70.32	77.73	65.02	74.18	66.8	59.36	70.28	63.43	64.32	83.79
73.93	91.16	69.39	81.02	71.82	68.48	71.63	73.2	73.19	56.23	70.63	91.21	67.72	57.92	70.27	77.72	65	74.14	66.79	59.42	70.29	63.41	64.37	83.82
74.01	91.12	69.35	81.03	71.85	68.49	71.61	73.18	73.21	56.23	70.68	91.2	67.65	57.8	70.28	77.74	64.98	74.14	66.77	59.31	70.27	63.46	64.45	83.84
74.07	91.17	69.38	81.04	71.94	68.47	71.62	73.19	73.13	56.19	70.67	91.25	67.58	57.75	70.29	77.71	64.97	74.09	66.75	59.37	70.23	63.44	64.46	83.87
73.99	91.11	69.45	81.03	71.88	68.48	71.62	73.21	73.15	56.22	70.42	91.21	67.57	57.75	70.3	77.75	65.01	74.11	66.71	59.31	70.25	63.48	64.69	84.27
73.97	91.21	69.36	81	71.8	68.55	71.65	73.2	73.12	56.21			67.55	57.74	70.32	77.74	64.94	74.16	66.78	59.32	70.25	63.44	65.05	84.3
74.06	91.18	69.35	80.97	71.9	68.74	71.63	73.21	73.11	56.24			67.51	57.73	70.33	77.77	64.97	74.1	66.72	59.3	70.24	63.45	65.06	84.23
73.92	91.18	69.37	81.01	71.84	68.7	71.68	73.2	73.15	56.18			67.53	57.74	70.32	77.74	64.95	74.11	66.77	59.32	70.34	63.48	65.09	84.32
74	91.16	69.3	81.04	71.84	68.71	71.67	73.25	73.18	56.17			67.47	57.73	70.24	77.75	64.88	74.12	66.71	59.32	70.3	63.45	65.02	84.56
73.97	91.13	69.32	81	71.83	68.67	71.42	73.21	73.1	56.15			67.36	57.71	70.34	77.76	64.96	74.12	66.77	59.36	70.29	63.46	65.11	85
73.93	91.16	69.33	80.99	71.87	68.73	70.11	73.14	73.11	56.15			67.3	57.7	70.35	77.72	64.93	74.12	66.84	59.37	70.3	63.43	65.25	85.19
74.04	91.24	69.29	81	71.83	68.77	69.53	73.08	73.12	56.19			67.31	57.68	70.51	77.78	64.96	74.1	66.73	59.38	70.31	63.46	65.37	85.13
74.03	91.21	69.35	81	71.91	68.86	69.53	73.11	73.17	56.13			67.19	57.66	70.29	77.74	65	74.11	66.75	59.37	70.28	63.48	65.5	85.07
73.97	91.14	69.37	81	71.91	68.87	69.54	73.02	73.15	56.14			67.2	57.61	70.26	77.74	65.01	74.15	66.82	59.41	70.3	63.46	65.61	85.07
74	91.23	69.36	80.96	71.96	68.85	69.46	73	73.14	56.17			67.14	57.6	70.3	77.71	65.01	74.12	66.78	59.35	70.27	63.47	65.79	85.1
73.95	91.1	69.37	81	71.91	68.91	69.29	73.09	73.14	56.17			67.11	57.59	70.29	77.7	65.02	74.05	66.84	59.32	70.31	63.52	65.89	85.04
73.95	91.17	69.39	80.97	71.9	68.86	69.33	73.11	73.19	56.17			67.09	57.6	70.3	77.74	64.99	74.17	66.82	59.33	70.36	63.8	66.03	84.97
74.01	91.18	69.41	80.99	71.93	68.88	69.29	73.13	73.19	56.08			67.07	57.57	70.27	77.72	64.96	74.16	66.78	59.29	70.4	63.77	66.19	84.9
73.93	91.19	69.36	81.02	71.93	68.97	69.34	73.1	73.17	56.08			67.02	57.59	70.54	77.76	64.98	74.12	66.82	59.35	70.41	63.84	66.3	84.76
73.9	91.1	69.36	81.04	71.97	68.85	69.36	73.12	73.21	56.09			66.98	57.56	70.51	77.73	65	74.17	66.8	59.42	70.42	63.82	66.29	84.75
73.93	91.1	69.34	80.99	71.98	68.94	69.3	73.08	73.22	56.15			66.97	57.57	70.33	77.72	64.98	74.18	66.79	59.44	70.35	63.84	66.28	84.69
73.94	91.14	69.33	81.02	71.95	68.91	69.31	73.14	73.3	56.16			66.93	57.58	70.33	77.68	64.93	74.17	66.79	59.46	70.34	63.81	66.33	84.75
74	91.2	69.29	81.01	72.03	68.85	69.37	73.14	73.33	56.23			66.93	57.59	70.3	77.71	64.94	74.2	66.8	59.43	70.36	63.84	66.42	84.85
73.87	91.12	69.3	81	72.03	68.86	69.34	73.21	73.22	56.12			66.88	57.6	70.3	77.73	64.99	74.15	66.76	59.52	70.39	63.85	66.52	84.72
73.97	91.14	69.3	80.99	71.91	68.84	69.31	73.2	73.33	56.19			66.82	57.61	70.29	77.59	64.88	74.25	66.81	59.9	70.39	63.84	66.77	84.73
73.94	91.2	69.3	81.02	71.89	68.83	69.31	73.2	73.14	56.18			66.85	57.62	70.31	77.71	64.95	74.25	66.82	59.97	70.37	63.87	66.85	84.74
73.94	91.17	69.32	81	71.92	68.82	69.33	73.22	73.07	56.17			66.82	57.62	70.34	77.72	64.94	74.21	66.77	59.97	70.4	63.85	66.85	84.66
73.97	91.14	69.3	81.02	71.94	68.85	69.32	73.19	73.11	56.12			66.79	57.64	70.28	77.7	64.89	74.27	66.79	60	70.39	63.85	66.91	84.7
73.91	91.25	69.29	80.96	71.88	68.81	69.33	73.2	73.1	56.12			66.8	57.66	70.25	77.71	64.93	74.23	66.75	60.08	70.38	63.79	66.87	84.71
73.98	91.18	69.29	81.01	71.92	68.79	69.34	73.23	73.17	56.1			66.82	57.68	70.29	77.67	64.97	74.22	66.78	60.06	70.39	63.84	66.79	84.6
74.01	91.17	69.32	81.08	71.98	68.87	69.33	73.2	73.17	56.14			66.84	57.64	70.48	77.7	64.91	74.24	66.75	60.13	70.44	63.85	66.86	84.6
74	91.22	69.32	81.08	71.94	68.86	69.3	73.2	73.15	56.13			66.85	57.62	70.31	77.69	64.87	74.29	66.77	60.13	70.42	63.83	66.87	84.56
73.95	91.14	69.37	81.04	71.94	68.9	69.35	73.2	73.18	56.08			66.9	57.6	70.3	77.73	64.9	74.27	66.82	60.12	70.44	63.84	66.86	84.53
73.9	91.15	69.39	81.11	71.91	68.92	69.29	73.13	73.17	56.08			66.86	57.61	70.52	77.72	64.92	74.26	66.86	60.19	70.45	63.81	66.84	84.59
73.92	91.14	69.41	81.06	71.98	68.86	69.32	73.12	73.23	56.07			66.77	57.61	70.32	77.68	64.95	74.23	66.83	60.25	70.48	63.83	66.87	84.58
73.9	91.2	69.37	81.06	71.96	68.95	69.25	73.1	73.21	56.16			66.75	57.6	70.3	77.73	64.94	74.28	66.81	60.24	70.47	63.86	66.9	84.56
73.93	91.12	69.38	81.05	72.1	69.07	69.02	73.83	73.22	56.23			66.81	57.58	70.3	77.67	64.93	74.22	66.83	60.29	70.47	63.85	66.92	84.6
73.91	91.16	69.32	81.02	72.17	69.03	68.86	74.47	73.16	56.17			66.81	57.61	70.3	77.72	64.93	74.26	66.84	60.26	70.44	63.87	66.95	84.7
73.94	91.2	69.3	81.02	72.06	69.18	68.85	74.52	73.21	56.24			66.82	57.65	70.32	77.7	64.92	74.23	66.83	60.33	70.47	63.89	67.02	84.64
73.96	91.17	69.32	81.01	72.12	69.2	68.93	74.88	73.26	56.27			66.83	57.65	70.32	77.72	64.92	74.27	66.77	60.29	70.47	63.87	67.03	84.68
73.93	91.21	69.32	81.04	72.08	69.17	68.86	74.92	73.27	56.26			66.81	57.61	70.27	77.71	64.93	74.25	66.92	60.31	70.45	63.84	67.11	84.6
73.89	91.21	69.35	81.03	72.13	69.23	68.9	74.91	73.18	56.22			66.84	57.63	70.28	77.74	64.91	74.28	66.9	60.38	70.49	63.86	67.06	84.63
73.96	91.2	69.34	81.04	72.11	69.26	68.94	74.93	73.1	56.22			66.83	57.68	70.31	77.81	64.89	74.31	66.92	60.4	70.54	63.88	67.15	84.63
73.99	91.16	69.3	81.08	72.16	69.28	69	74.98	73.18	56.15			66.83	57.65	70.26	77.76	64.88	74.28	66.94	60.43	70.7	63.94	67.07	84.53
73.89	91.17	69.35	81.07	72.21	69.3	68.92	75.02	73.09	56.17			66.78	57.68	70.32	77.78	64.91	74.25	66.93	60.47	70.7	63.95	67.1	84.56
73.92	91.18	69.83	81.25	72.14	69.31	68.88	75.01	73	56.18			66.79	57.68	70.28	77.73	64.91	74.22	66.98	60.49	70.68	63.89	67.04	84.61
73.94	91.2	70.24	81.34	72.26	69.4	68.91	75.09	73.02	56.18			66.79	57.64	70.35	77.73	64.88	74.23	66.88	60.53	70.68	63.96	67.15	84.66
73.97	91.19	70.34	81.36	72.16	69.33	68.85	75.13	73.04	56.17			66.8	57.67	70.31	77.72	64.92	74.21	67	60.81	70.7	63.91	67.23	84.66
74	91.12	70.4	81.44	72.15	69.37	68.84	75.11	72.99	56.1			66.79	57.65	70.3	77.75	64.92	74.23	66.91	60.92	70.65	63.97	67.51	84.76
73.92	91.17	70.46	81.36	72.27	69.41	68.82	75.08	73.05	56.2			66.79	57.7	70.28	77.71	64.92	74.22	66.93	60.99	70.69	63.94	67.7	84.77
73.97	91.2	70.4	81.42	72.29	69.52	68.8	75.13	73.01	56.09			66.81	57.69	70.32	77.71	64.93	74.28	66.9	61.07	70.72	63.96	67.75	84.7
73.92	91.15	70.44	81.41	72.33	69.72	68.73	75.11	73.07	56.12			66.82	57.7	70.31	77.73	64.9	74.29	66.97	61.08	70.71	63.94	67.78	84.64
73.95	91.2	70.39	81.44	72.44	69.9	68.77	75.2	73.11	56.07			66.81	57.69	70.25	77.74	64.86	74.27	67.01	61.18	70.72	63.92	67.75	84.72
73.87	91.13	70.39	81.41	72.44	69.89	68.75	75.14	73.11	56.01			66.84	57.7	70.32	77.72	64.97	74.26	66.97	61.19	70.72	63.97	67.75	84.72
73.97	91.17	70.38	81.41	72.4	69.96	68.8	75.15	73.12	56.03			66.81	57.7	70.32	77.7	64.94	74.29	66.92	61.23	70.78	63.95	67.77	84.64
73.89	91.12	70.45	81.42	72.45	70.12	68.74	75.13	73.16	56.04			66.82	57.7	70.31	77.72	64.94	74.24	67	61.24	70.73	63.94	67.82	84.58
73.96	91.14	70.49	81.51	72.52	70.04	68.78	75.04	73.17	56.06			66.8	57.7	70.32	77.73	64.92	74.25	66.96	61.34	70.74	63.97	67.97	84.68
73.97	91.13	70.45	81.71	72.75	70.08	68.76	75.12	73.23	56.05			66.83	57.73	70.5	77.75	64.96	74.19	67	61.3	70.74	63.97	68.03	84.67
73.93	91.23	70.48	81.72	72.68	70.06	68.74	75.15	73.15	56.03			66.81	57.71	70.32	77.73	64.93	74.24	66.88	61.34	70.77	64	68.06	84.79
73.89	91.12	70.49	81.72	72.67	70.07	68.75	75.18	73.18	55.99			66.8	57.68	70.35	77.75	64.95	74.28	66.95	61.37	70.77	63.97	68.17	84.81
73.91	91.21	70.52	81.66	72.74	70.13	68.71	75.1	73.22	55.99			66.83	57.65	70.31	77.7	64.96	74.28	66.95	61.38	70.75	63.95	68.14	84.81
73.93	91.09	70.69	81.67	72.75	70.13	68.67	75.04	73.16	56.03			66.82	57.66	70.51	77.74	64.91	74.3	66.92	61.41	70.78	63.96	68.29	84.72
74	91.14	70.7	81.74	72.68	70.08	68.65	75.15	73.07	56.01			66.86	57.68	70.3	77.75	64.91	74.28	66.93	61.46	70.72	63.95	68.31	84.78
73.96	91.13	70.8	81.65	72.76	70.13	68.64	75.15	73.03	56.01			66.84	57.63	70.22	77.71	65.02	74.23	66.9	61.49	70.73	64	68.36	84.8
73.94	91.16	70.78	81.61	72.74	70.15	68.69	75.12	72.98	55.92			66.82	57.62	70.3	77.72	64.98	74.25	66.88	61.53	70.73	63.97	68.44	84.75
74.01	91.13	70.82	81.6	72.75	70.21	68.68	75.09	73.01	55.87			66.84	57.62	70.35	77.72	64.96	74.25	66.89	61.79	70.71	64.01	68.51	84.68
73.96	91.14	70.87	81.61	72.7	70.14	68.63	75.13	73.01	55.98			66.84	57.63	70.35	77.75	64.98	74.25	66.95	61.81	70.78	63.97	68.64	84.73
74.06	91.24	70.84	81.63	72.75	70.19	68.6	75.11	72.99	56.08			66.79	57.64	70.29	77.62	64.96	74.19	66.94	61.86	70.76	63.93	68.61	84.7
74.01	91.17	70.84	81.59	72.78	70.25	68.65	75.12	72.96	56.07			66.81	57.64	70.32	77.73	64.96	74.23	66.95	61.9	70.77	63.92	68.64	84.64
73.95	91.1	70.91	81.62	72.83	70.25	68.65	75.18	72.97	55.98			66.83	57.63	70.3	77.72	64.91	74.26	67.03	62	70.74	63.94	68.61	84.76
73.94	91.12	70.88	81.6	72.75	70.27	68.61	75.15	73.14	56.05			66.81	57.64	70.29	77.71	64.94	74.21	66.97	62.03	70.79	63.93	68.68	84.64
73.94	91.12	70.89	81.58	72.87	70.33	68.66	75.16	73.08	56.01			66.81	57.61	70.31	77.74	64.96	74.24	66.96	62.03	70.73	63.9	68.62	84.59
73.99	91.1	70.92	81.58	72.89	70.31	68.68	75.12	73.03	55.96			66.82	57.62	70.28	77.7	64.96	74.22	67.02	62.06	70.77	63.93	68.7	84.67
73.91	91.15	70.88	81.61	72.92	70.37	68.64	75.13	73.02	55.86			66.81	57.63	70.28	77.7	64.95	74.24	67.04	62.15	70.74	63.94	68.79	84.75
74.04	91.18	70.87	81.65	72.8	70.39	68.69	75.08	73.13	55.88			66.81	57.64	70.32	77.7	64.96	74.21	67.02	62.18	70.71	63.96	68.79	84.74
73.92	91.15	70.94	81.66	72.87	70.37	68.69	75.12	73.15	55.98			66.81	57.63	70.5	77.72	64.94	74.22	66.99	62.18	70.73	63.92	68.79	84.74
73.86	91.09	71.02	81.59	72.89	70.46	68.67	75.11	73.09	56.03			66.83	57.66	70.3	77.71	64.94	74.23	66.99	62.23	70.76	63.94	68.73	84.76
73.93	91.11	71.04	81.68	72.84	70.5	68.68	75.15	73.08	56.04			66.85	57.64	70.51	77.76	64.92	74.21	67.03	62.26	70.77	63.93	68.73	84.74
73.94	91.07	70.99	81.61	72.92	70.76	68.67	75.15	73.08	56.16			66.86	57.64	70.36	77.74	64.93	74.24	67.03	62.31	70.75	63.93	68.75	84.77
73.83	91.15	71.04	81.63	72.94	70.76	68.62	75.16	73.06	56.08			66.86	57.66	70.31	77.74	64.9	74.19	67.05	62.28	70.76	63.93	68.76	84.74
73.9	91.12	71.01	81.59	72.91	70.73	68.67	75.13	73.02	56.08			66.87	57.63	70.33	77.73	64.9	74.21	67.04	62.32	70.79	63.87	68.83	84.74
73.89	91.01	71.02	81.65	72.85	70.75	68.67	75.16	72.99	55.97			66.79	57.67	70.3	77.75	64.98	74.17	67.09	62.32	70.71	63.87	68.89	84.7
73.97	91.09	71.04	81.62	72.94	70.74	68.63	75.08	72.91	56			66.81	57.65	70.35	77.76	64.98	74.19	67.12	62.37	70.78	63.93	68.93	84.66
73.91	90.99	71.06	81.62	72.94	70.89	68.72	75.13	73	56.08			66.83	57.7	70.38	77.74	64.89	74.19	67.12	62.34	70.76	63.88	68.9	84.65
73.96	91.02	71.04	81.64	72.85	70.93	68.7	75.12	73.03	56.04			66.81	57.74	70.37	77.81	64.95	74.18	67.16	62.36	70.79	63.89	68.94	84.75
73.92	91.03	71.01	81.65	72.85	70.93	68.65	75.12	73	56.05			66.81	57.74	70.32	77.78	64.92	74.19	67.1	62.43	70.84	63.84	68.95	84.68
73.82	90.99	71	81.62	72.87	71.01	68.68	75.12	72.99	56.04			66.85	57.64	70.29	77.71	64.92	74.17	67.15	62.38	70.8	63.9	68.87	84.65
73.88	90.97	71.05	81.61	72.92	70.96	68.69	75.1	72.99	56.06					70.3	77.78	64.93	74.17	67.16	62.4	70.79	63.89	68.82	84.66
73.82	90.97	70.99	81.58	72.87	70.83	68.67	75.06	72.99	56					70.35	77.76	64.89	74.16	67.11	62.46	70.8	63.81	68.97	84.7
73.84	90.99	71.04	81.59	72.92	70.92	68.67	75.16	72.98	56.04					70.3	77.77	65.02	74.17	67.12	62.4	70.87	63.87	69	84.7
73.81	91.04	71.03	81.62	72.97	71.03	68.66	75.12	72.99	56.04					70.31	77.71	64.98	74.18	67.16	62.42	70.88	63.86	69.04	84.69
73.82	91.01	71.04	81.61	72.98	70.96	68.67	75.14	73	55.94					70.32	77.78	64.92	74.22	67.14	62.48	70.88	63.9	69.06	84.69
73.86	91.01	71.05	81.57	73.06	71	68.67	75.09	73.02	56.04					70.28	77.71	64.94	74.23	67.17	62.46	70.86	63.87	69.09	84.67
73.81	90.99	71.08	81.58	73.12	71	68.65	75.1	73.1	56.07					70.31	77.75	64.97	74.25	67.17	62.48	70.89	63.89	69.15	84.74
73.84	91	71.07	81.53	73.11	71.07	68.58	75.1	73.19	56.1					70.34	77.79	64.94	74.24	67.21	62.46	70.9	63.89	69.21	84.78
73.83	91.03	71.14	81.55	73.12	70.97	68.65	75.11	73.1	56.1					70.32	77.74	64.98	74.18	67.16	62.48	70.88	63.88	69.27	84.76
73.86	90.99	71.2	81.54	73.23	70.98	68.63	75.17	73.02	56.12					70.29	77.72	65.02	74.12	67.19	62.52	70.89	63.87	69.27	84.75
73.72	91	71.15	81.59	73.16	71.03	68.6	75.12	73	56.09					70.28	77.76	64.97	74.16	67.22	62.86	70.91	63.92	69.29	84.74
73.9	90.95	71.23	81.56	73.19	71.08	68.54	75.09	72.99	56.11					70.56	77.78	64.92	74.19	67.24	62.88	70.93	63.92	69.34	84.65
73.86	91.02	71.17	81.51	73.24	71.04	68.58	75.11	73.15	56.11					70.35	77.85	65.01	74.12	67.27	62.89	70.89	63.9	69.28	84.69
73.81	91.01	71.17	81.49	73.29	71.04	68.54	75.05	73.15	56.13					70.37	77.8	64.97	74.19	67.28	62.91	70.94	63.91	69.36	84.73
73.92	91.02	71.22	81.35	73.35	71.11	68.51	75.09	73.16	56.13					70.57	77.81	65	74.13	67.28	62.94	71	63.91	69.34	84.75
73.9	91.01	71.23	81.31	73.36	71.17	68.56	75.13	73.05	56.12					70.36	77.79	65.01	74.14	67.29	62.93	71	63.86	69.4	84.76
73.84	91.04	71.21	81.37	73.41	71.2	68.53	75.1	73.13	56.21					70.32	77.8	65.04	74.1	67.24	62.97	70.97	63.9	69.38	84.81
73.89	90.99	71.23	81.33	73.46	71.28	68.56	75.07	73.15	56.19					70.31	77.76	64.99	74.12	67.24	62.94	70.95	63.84	69.48	84.77
73.85	91.1	71.17	81.37	73.41	71.17	68.52	75.08	73.12	56.2					70.37	77.76	65.06	74.09	67.27	62.98	70.98	63.88	69.45	84.8
73.88	91.04	71.22	81.36	73.43	71.17	68.53	75.06	73.18	56.23					70.51	77.74	64.98	74.16	67.31	63.03	70.95	63.85	69.47	84.76
73.87	91.15	71.24	81.34	73.48	71.3	68.56	75.09	73.16	56.14					70.29	77.77	64.98	74.17	67.29	63.07	70.98	63.87	69.46	84.79
73.87	91.08	71.23	81.35	73.38	71.31	68.48	75.08	73.01	56.15					70.35	77.78	65.02	74.13	67.29	63.05	70.93	63.88	69.5	84.84
73.86	90.94	71.24	81.33	73.4	71.38	68.38	75.08	73.07	56.12					70.26	77.71	64.9	74.24	67.31	63.02	70.99	63.86	69.59	84.8
73.79	91	71.26	81.35	73.37	71.43	68.31	75.18	73.03	56.16					70.36	77.75	64.9	74.26	67.33	62.99	70.92	63.92	69.6	84.83
73.87	91.03	71.26	81.36	73.45	71.44	68.29	75.11	73.03	56.16					70.25	77.69	64.89	74.23	67.28	63.04	70.97	63.95	69.69	84.83
73.76	91.01	71.26	81.37	73.4	71.47	68.31	75.19	73.08	56.13					70.31	77.69	65	74.16	67.33	63.04	70.96	63.89	69.63	84.81
73.83	91.03	71.32	81.39	73.39	71.47	68.32	75.26	73.07	56.17					70.32	77.71	65.04	74.09	67.34	63.07	71.01	63.91	69.61	84.69
73.83	91.03	71.29	81.35	73.43	71.49	68.31	75.18	73.06	56.16					70.31	77.72	65.04	74.11	67.31	63.06	70.98	63.91	69.55	84.68
73.88	91.06	71.3	81.36	73.47	71.46	68.27	75.16	73.11	56.1					70.35	77.78	65.04	74.11	67.24	63.08	70.97	63.91	69.52	84.57
73.89	91.03	71.34	81.36	73.48	71.49	68.35	75.12	73.14	56.11					70.3	77.73	64.94	74.1	67.27	63.1	70.97	63.93	69.58	84.6
73.84	91.01	71.34	81.41	73.47	71.48	68.31	75.17	73.21	56.12					70.36	77.72	64.93	74.19	67.26	63.1	70.99	63.95	69.66	84.82
73.88	91.08	71.31	81.41	73.46	71.54	68.36	75.2	73.14	56.17					70.36	77.76	65.02	74.12	67.22	63.15	70.99	63.93	69.64	84.91
73.81	90.99	71.33	81.41	73.44	71.89	68.31	75.19	73.03	56.09					70.34	77.75	64.93	74.08	67.24	63.16	71.05	63.96	69.65	84.9
73.82	91.04	71.34	81.38	73.48	71.94	68.26	75.21	73.07	56.08					70.39	77.79	65.01	74.09	67.25	63.2	71	63.92	69.68	84.89
73.73	91.04	71.39	81.41	73.45	71.96	68.24	75.18	72.98	56.03					70.35	77.77	65.03	74.08	67.32	63.22	70.94	63.97	69.68	84.9
73.84	91.13	71.34	81.4	73.52	71.91	68.28	75.26	72.91	56.02					70.54	77.75	64.96	74.08	67.31	63.27	71.02	63.94	69.72	84.94
73.84	91	71.37	81.43	74.04	71.81	68.26	75.26	72.84	56.01					70.35	77.79	64.97	74.09	67.29	63.28	70.95	63.98	69.72	84.88
73.8	91.06	71.31	81.41	73.88	71.86	68.25	75.23	72.91	56.05					70.32	77.8	65.04	74.07	67.28	63.32	71.05	63.96	69.75	84.89
73.84	91.07	71.35	81.4	73.9	71.84	68.28	75.32	72.91	56.06					70.33	77.72	65.04	74.06	67.27	63.35	71.04	63.93	69.76	84.94
73.8	91.1	71.41	81.43	73.97	71.85	68.25	75.34	72.91	56.08					70.33	77.75	65.05	74.03	67.26	63.42	71.03	63.92	69.79	84.94
73.8	91.11	71.37	81.44	73.99	71.86	68.24	75.38	72.96	56.11					70.31	77.79	65.03	74.08	67.23	63.39	71.08	63.94	69.8	84.91
73.83	91.07	71.37	81.41	74.04	71.86	68.26	75.33	72.98	56.13					70.33	77.76	65.06	74.1	67.29	63.46	71.09	63.98	69.81	84.87
73.81	91.07	71.38	81.42	74.02	71.79	68.28	75.29	73.03	56.05					70.3	77.78	65.07	74.11	67.22	63.46	71.07	63.92	69.79	85
73.8	91.13	71.39	81.41	74.07	71.92	68.22	75.24	73.03	56.09					70.28	77.85	65.07	74.09	67.24	63.55	71.07	63.92	69.84	84.88
73.79	91.11	71.41	81.43	74.07	71.86	68.26	75.34	73.08	56.08					70.33	77.79	65.12	74.09	67.28	63.85	71.07	63.96	69.9	84.91
73.84	91.07	71.4	81.46	74.16	71.89	68.26	75.35	73.14	56.07					70.34	77.78	65.04	74.15	67.23	63.89	71.08	63.97	69.87	84.97
73.9	91.1	71.4	81.46	74.27	71.89	68.28	75.23	73.17	56.1					70.49	77.78	65.03	74.17	67.33	63.86	71.06	63.98	69.84	84.86
73.84	91.14	71.45	81.44	74.26	71.9	68.3	75.29	73.19	56.16					70.53	77.77	65.08	74.16	67.23	63.9	71.13	63.93	69.92	84.81
73.86	91.16	71.44	81.44	74.29	71.9	68.37	75.39	73.17	56.2					70.34	77.77	64.99	74.15	67.26	63.88	71.12	64.02	69.95	84.83
73.86	91.12	71.42	81.4	74.29	71.88	68.33	75.31	73.14	56.16					70.55	77.73	65.05	74.12	67.17	63.97	71.09	63.97	69.94	84.75
73.81	91.14	71.42	81.38	74.28	71.9	68.3	75.37	73.15	56.1					70.32	77.8	64.98	74.12	67.1	63.99	71.16	64.02	69.97	84.76
73.92	91.11	71.43	81.42	74.33	71.95	68.31	75.33	73.08	56.12					70.57	77.78	65.01	74.09	67.03	64.06	71.1	64.01	70.04	84.76
73.93	91.17	71.49	81.4	74.3	71.96	68.27	75.35	73.14	56.15					70.34	77.8	65.04	74.11	67.03	64.11	71.11	64.02	70.02	84.75
73.81	91.32	71.45	81.38	74.22	72	68.23	75.35	73.12	56.08					70.31	77.76	65.06	74.13	66.93	64.14	71.14	64.04	69.96	84.69
73.95	91.12	71.51	81.35	74.3	72.02	68.35	75.33	73.19	56.13					70.32	77.73	65.06	74.04	66.98	64.19	71.11	64.07	69.89	84.65
73.78	91.14	71.68	81.41	74.28	72.04	68.26	75.36	73.25	56.05					70.54	77.71	65.06	74.04	66.95	64.17	71.1	64.07	69.92	84.66
73.86	91.13	71.66	81.4	74.32	72.05	68.28	75.4	73.21	56.03					70.33	77.78	64.98	74.11	66.91	64.17	71.13	64.1	69.9	84.63
73.86	91.11	71.71	81.39	74.33	72.12	68.31	75.34	73.29	56.11					70.53	77.78	65.06	74.09	66.84	64.21	71.14	64.06	69.97	84.65
73.9	91.1	71.7	81.39	74.33	72.11	68.34	75.42	73.24	56.06					70.55	77.79	65.03	74.11	66.87	64.24	71.15	64.1	69.96	84.61
73.95	91.13	71.71	81.42	74.39	72.16	68.37	75.43	73.08	56.09					70.3	77.81	65.02	74.07	66.86	64.27	71.15	64.13	69.97	84.53
73.89	91.1	71.76	81.45	74.41	72.2	68.36	75.38	73.09	56.09					70.53	77.76	65.02	74.11	66.88	64.31	71.13	64.11	70.04	84.56
73.83	91.15	71.77	81.39	74.34	72.12	68.31	75.35	73.16	56.12					70.29	77.78	65.05	74.09	66.91	64.24	71.16	64.12	70.04	84.51
73.9	91.17	71.8	81.41	74.32	72.19	68.3	75.41	73.15	56.1					70.31	77.8	65.03	74.13	66.85	64.3	71.11	64.15	70.01	84.59
73.84	91.14	71.85	81.38	74.25	72.18	68.32	75.38	73.08	56.12					70.28	77.81	65	74.15	66.77	64.34	71.18	64.11	69.99	84.55
73.94	91.11	71.8	81.42	74.39	72.22	68.3	75.38	73.12	56.14					70.29	77.71	65.02	74.11	66.8	64.32	71.13	64.15	70.02	84.51
73.91	91.07	71.79	81.38	74.42	72.19	68.31	75.45	73.26	56.17					70.29	77.73	65.05	74.11	66.83	64.34	71.13	64.17	69.99	84.46
73.97	91.2	71.79	81.39	74.31	72.19	68.29	75.37	73.16	56.17					70.49	77.81	65	74.21	66.84	64.37	71.17	64.17	70.02	84.3
73.95	91.08	71.78	81.38	74.35	72.18	68.27	75.45	73.19	56.12					70.24	77.75	64.98	74.21	66.87	64.43	71.13	64.15	70.1	84.3
74	91.14	71.79	81.41	74.28	72.17	68.26	75.46	73.11	56.1					70.24	77.77	65.07	74.15	66.88	64.4	71.17	64.16	70.07	84.25
73.9	91.22	71.83	81.38	74.21	72.25	68.26	75.44	73.14	56.04					70.27	77.76	65	74.19	66.85	64.44	71.2	64.16	70.03	84.29
73.88	91.14	71.87	81.39	74.33	72.18	68.21	75.44	73.17	56.15					70.25	77.81	64.98	74.21	66.83	64.52	71.14	64.17	70.04	84.24
73.96	91.07	71.98	81.36	74.33	72.23	68.24	75.43	73.01	56.17					70.27	77.78	65.02	74.19	66.86	64.71	71.21	64.18	70.04	84.22
73.87	91.14	72.03	81.39	74.3	72.21	68.22	75.44	73.08	56.12					70.27	77.75	64.98	74.19	66.89	64.75	71.14	64.18	70.05	84.23
74.02	91.19	72.09	81.38	74.34	72.25	68.21	75.45	73.13	56.07					70.26	77.82	64.96	74.25	66.86	64.8	71.2	64.14	70.06	84.21
73.92	91.14	72.05	81.34	74.36	72.27	68.27	75.51	73.26	56.03					70.34	77.76	65.04	74.26	66.88	64.9	71.15	64.18	70.04	84.22
73.99	91.16	72.09	81.37	74.36	72.32	68.18	75.92	73.19	56.05					70.4	77.7	65.01	74.16	66.91	64.89	71.17	64.18	70.07	84.23
73.92	91.17	72.08	81.42	74.33	72.19	68.18	75.92	73.27	56.2					70.32	77.81	65.03	74.17	66.87	64.98	71.21	64.2	70.07	84.19
73.89	91.18	72.11	81.37	74.35	72.23	68.11	75.99	73.29	56.13					70.3	77.79	65.01	74.19	66.94	64.99	71.18	64.19	70.11	84.22
73.94	91.2	72.14	81.41	74.41	72.25	68.12	75.99	73.28	56.06					70.34	77.81	64.98	74.24	66.97	65	71.21	64.22	70.1	84.22
74	91.24	72.19	81.37	74.39	72.25	68.11	75.98	73.33	56.09					70.34	77.8	64.97	74.23	66.93	65.05	71.17	64.23	70.1	84.21
74.03	91.15	72.18	81.34	74.35	72.28	68.11	75.95	73.41	56.07					70.34	77.82	65	74.28	66.95	65.07	71.22	64.21	70.14	84.2
74.05	91.24	72.15	81.41	74.39	72.36	68.19	75.93	73.46	56.04					70.5	77.76	64.96	74.18	66.93	65.12	71.19	64.21	70.09	84.16
74.03	91.33	72.12	81.38	74.45	72.27	68.14	75.99	73.45	56.08					70.54	77.74	65.01	74.19	66.92	65.17	71.17	64.28	70.14	84.11
74.01	91.19	72.11	81.38	74.37	72.33	68.14	75.97	73.47	56.07					70.33	77.77	65.02	74.19	66.93	65.18	71.17	64.22	70.17	84.12
74.03	91.19	72.11	81.35	74.37	72.2	68.1	75.97	73.42	56.06					70.33	77.82	64.92	74.23	66.89	65.2	71.14	64.24	70.19	84.1
74.02	91.16	72.08	81.39	74.34	72.19	68.12	75.94	73.47	56.04					70.3	77.75	64.98	74.2	66.9	65.2	71.19	64.25	70.23	84.09
73.95	91.19	72.1	81.32	74.36	72.26	68.1	75.86	73.51	56.12					70.31	77.8	64.96	74.24	66.91	65.23	71.2	64.23	70.23	84.11
74.12	91.16	72.07	81.36	74.39	72.28	68.12	75.91	73.79	56.21					70.31	77.75	64.97	74.19	66.93	65.24	71.2	64.25	70.24	84.11
74	91.17	72.12	81.35	74.32	72.32	68.14	75.9	73.86	56.29					70.33	77.79	64.96	74.18	66.91	65.32	71.23	64.19	70.27	84.12
74.05	91.2	72.09	81.35	74.42	72.31	68.1	75.91	73.82	56.29					70.33	77.77	65	74.21	66.91	65.34	71.24	64.24	70.29	84.08
74.05	91.23	72.12	81.29	74.39	72.3	68.1	75.91	73.85	56.27					70.33	77.81	64.97	74.21	66.9	65.33	71.21	64.24	70.34	84.03
74	91.12	72.11	81.38	74.42	72.26	68.18	75.84	73.99	56.34					70.32	77.83	64.96	74.22	66.93	65.36	71.24	64.23	70.32	84.08
74.05	91.19	72.1	81.34	74.44	72.28	68.14	75.79	73.91	56.35					70.35	77.76	64.95	74.24	66.98	65.34	71.19	64.24	70.31	84.06
74.16	91.24	72.11	81.32	74.4	72.24	68.13	75.88	73.91	56.35					70.37	77.82	64.98	74.22	66.94	65.42	71.24	64.22	70.34	84.03
73.96	91.18	72.11	81.33	74.47	72.27	68.19	75.83	73.98	56.45					70.3	77.77	65.02	74.14	66.93	65.42	71.2	64.24	70.41	84.03
74.07	91.15	72.05	81.36	74.46	72.26	68.16	75.94	73.9	56.4					70.32	77.74	64.94	74.21	66.89	65.42	71.19	64.27	70.36	84.06
74.14	91.25	72.07	81.37	74.47	72.3	68.17	75.78	73.92	56.39					70.31	77.77	64.96	74.2	66.87	65.43	71.2	64.25	70.37	83.98
74.06	91.19	72.09	81.36	74.36	72.24	68.16	75.9	73.85	56.39					70.29	77.76	65.01	74.16	66.88	65.43	71.17	64.24	70.37	84.05
74.1	91.23	72.11	81.32	74.44	72.28	68.13	75.91	73.8	56.4					70.31	77.78	65.01	74.21	66.86	65.44	71.19	64.24	70.4	84.02
74.05	91.14	72.1	81.39	74.44	72.28	68.15	75.94	73.86	56.44					70.33	77.8	65.01	74.21	66.88	65.47	71.18	64.21	70.45	83.97
74.12	91.34	72.09	81.33	74.44	72.26	68.17	75.99	73.96	56.5					70.31	77.76	64.93	74.25	66.86	65.43	71.25	64.23	70.47	84
74.08	91.19	72.09	81.31	74.4	72.26	68.18	75.92	73.99	56.9					70.29	77.84	64.94	74.19	66.85	65.46	71.2	64.19	70.48	84
74.06	91.22	72.11	81.35	74.41	72.29	68.26	75.89	73.96	56.83					70.33	77.76	64.96	74.24	66.86	65.4	71.21	64.26	70.47	84.01
74.11	91.14	72.07	81.34	74.37	72.23	68.15	75.93	73.89	56.78					70.31	77.76	64.98	74.24	66.85	65.38	71.23	64.27	70.4	84.09
73.96	91.2	72.12	81.33	74.31	72.22	68.2	75.9	73.88	56.85					70.31	77.75	64.94	74.24	66.93	65.43	71.26	64.22	70.46	84.03
73.94	91.25	72.1	81.35	74.42	72.15	68.24	75.85	74.03	56.84					70.29	77.77	64.97	74.23	66.88	65.42	71.25	64.25	70.47	84.07
74.18	91.3	72.09	81.31	74.36	72.08	68.18	75.94	74.05	56.91					70.33	77.79	64.91	74.26	66.91	65.44	71.22	64.27	70.51	84.04
74.07	91.34	72.05	81.34	74.33	72.15	68.17	75.95	74.06	56.9					70.34	77.79	65.01	74.23	66.94	65.5	71.18	64.28	70.65	84
74.04	91.22	72.02	81.37	74.41	72.09	68.2	75.93	74.04	56.92					70.3	77.78	64.97	74.26	66.9	65.49	71.21	64.25	70.52	84.13
74.08	91.24	72.06	81.34	74.36	72.01	68.19	75.97	73.88	56.94					70.31	77.82	65.04	74.22	66.91	65.46	71.24	64.29	70.55	84.09
74.17	91.32	72.11	81.37	74.31	71.98	68.18	75.95	73.98	56.95					70.37	77.78	64.96	74.2	66.91	65.5	71.23	64.3	70.42	84.13
74.11	91.17	72.06	81.32	74.46	71.89	68.14	75.93	73.98	56.9					70.33	77.8	64.96	74.2	66.87	65.53	71.23	64.27	70.43	84.1
74.06	91.16	72.05	81.32	74.4	71.98	68.14	75.9	74.09	56.95					70.36	77.78	65.02	74.22	66.89	65.8	71.18	64.25	70.38	84.12
74.12	91.2	72.09	81.34	74.31	72	68.15	75.95	74.09	56.98					70.35	77.8	64.99	74.21	66.88	65.81	71.22	64.25	70.38	84.15
74.16	91.17	72.04	81.41	74.33	71.88	68.05	75.96	74.19	56.91					70.55	77.79	64.98	74.24	66.85	65.8	71.19	64.24	70.1	84.29
74.02	91.24	72.01	81.38	74.29	71.97	68.09	75.92	74.16	56.97					70.35	77.82	64.98	74.21	66.89	65.84	71.16	64.28	69.98	84.32
74.1	91.29	72.03	81.41	74.24	71.96	68.09	75.95	74.08	57					70.32	77.73	64.97	74.21	66.91	65.86	71.11	64.26	70.08	84.22
74.15	91.21	72.02	81.36	74.29	71.94	68.08	75.91	73.95	56.95					70.31	77.82	64.97	74.28	66.91	65.76	71.16	64.28	70.02	84.29
74.13	91.2	71.97	81.38	74.35	71.91	68.11	75.89	73.95	56.99					70.3	77.84	64.98	74.24	66.91	65.8	71.14	64.27	69.97	84.31
74.2	91.27	71.97	81.39	74.27	71.99	68.13	75.94	73.87	56.99					70.34	77.78	64.99	74.25	66.88	65.82	71.11	64.27	69.99	84.29
74.07	91.18	71.94	81.37	74.25	71.93	68.13	76.02	73.92	57.04					70.34	77.76	64.94	74.27	66.88	65.89	71.14	64.24	70	84.15
74.19	91.29	72.01	81.32	74.17	71.97	68.14	75.96	73.87	56.98					70.32	77.75	64.98	74.23	66.89	65.93	71.17	64.29	69.95	84.2
74.08	91.26	71.99	81.34	74.18	72.06	68.17	75.94	73.91	57.11					70.32	77.76	65.03	74.24	66.89	65.87	71.21	64.25	69.83	84.2
74.07	91.22	71.97	81.36	74.05	72.06	68.15	75.98	73.91	57.08					70.26	77.75	65.03	74.19	66.91	65.86	71.14	64.26	69.96	84.24
74.17	91.2	72.02	81.37	74.12	72.08	68.2	75.92	73.93	57					70.3	77.81	65.01	74.21	66.94	65.9	71.13	64.22	69.82	84.11
74.11	91.19	71.98	81.32	74.12	72.02	68.19	75.95	74.05	57.06					70.31	77.76	65.01	74.24	66.97	65.89	71.15	64.3	69.89	84.1
74.07	91.24	72	81.29	74.1	72.09	68.16	75.98	74.04	57.03					70.31	77.78	65	74.2	67.02	65.94	71.15	64.29	69.77	84.07
74.09	91.24	72.02	81.21	74.04	72.05	68.13	75.99	74.12	57.04					70.33	77.8	64.97	74.25	67.03	65.93	71.16	64.25	69.82	84.07
74.05	91.26	71.98	81.24	74.17	72	68.16	76.01	74.02	56.96					70.26	77.79	65.01	74.18	66.96	65.87	71.21	64.23	69.82	84.11
74.04	91.25	71.99	81.28	74.14	72.01	68.18	75.98	74.02	56.97					70.54	77.75	64.99	74.23	67.03	65.88	71.18	64.22	69.88	84.02
74.05	91.22	71.99	81.24	74.14	72.1	68.14	75.98	74.05	57.01					70.3	77.79	65	74.18	67.08	65.91	71.2	64.23	69.75	84.07
74.06	91.26	71.99	81.31	74.24	72.02	68.13	75.91	74.02	57.05					70.29	77.78	64.92	74.24	67.07	65.89	71.19	64.24	69.67	83.95
74.05	91.25	72.02	81.36	74.19	72.02	68.15	76	74	57.03					70.29	77.79	64.98	74.25	67.1	65.91	71.15	64.24	69.57	83.97
74.1	91.27	71.96	81.35	74.16	72.01	68.13	75.98	73.99	57.02					70.3	77.78	64.95	74.3	67.11	65.99	71.19	64.17	69.71	83.92
74.11	91.14	71.98	81.31	74.2	72.05	68.1	75.95	73.93	57.04					70.32	77.81	64.93	74.25	67.16	65.97	71.16	64.19	69.65	83.96
74.2	91.31	71.97	81.28	74.17	72	68.12	75.97	74	57.08					70.34	77.79	64.96	74.25	67.1	66	71.17	64.17	69.62	84
74.12	91.28	71.96	81.3	74.17	72.05	68.13	75.99	73.97	57.08					70.32	77.81	64.96	74.21	67.17	65.99	71.15	64.21	69.7	83.95
74.17	91.28	71.97	81.32	74.08	72.02	68.19	75.95	73.9	57.11					70.26	77.76	64.95	74.29	67.13	65.93	71.1	64.21	69.7	84.04
74.13	91.21	71.95	81.33	74.09	72	68.21	75.91	73.94	57.24					70.32	77.82	64.99	74.21	67.12	65.99	71.09	64.2	69.63	83.98
74.09	91.2	71.96	81.37	74.06	72.01	68.19	75.9	73.93	57.4					70.34	77.84	64.99	74.21	67.16	65.97	71.07	64.19	69.52	84.03
74.22	91.2	71.98	81.38	74	71.95	68.13	75.9	73.9	57.22					70.36	77.85	64.99	74.26	67.17	66	71.07	64.2	69.54	84.01
74.05	91.23	71.95	81.35	73.97	72.01	68.15	75.95	74.06	57.27					70.35	77.83	64.95	74.26	67.14	66.03	71.09	64.17	69.65	83.97
74.04	91.27	71.92	81.41	73.85	72.03	68.11	75.91	74.07	57.24					70.54	77.85	64.92	74.28	67.18	66.02	71.12	64.18	69.55	84.02
74.09	91.23	71.96	81.37	73.79	71.96	68.19	75.92	74.1	57.33					70.34	77.79	64.92	74.24	67.22	66.05	71.11	64.16	69.52	84.04
74.07	91.28	71.92	81.36	73.65	71.91	68.13	75.99	74.09	57.35					70.33	77.8	64.94	74.22	67.17	65.98	71.11	64.14	69.55	84.01
74.16	91.35	71.94	81.34	73.56	71.87	68.12	75.96	74.04	57.41					70.32	77.82	64.92	74.28	67.18	66.02	71.12	64.17	69.6	84.06
74.13	91.24	72.02	81.36	73.5	71.91	68.19	75.93	74.03	57.3					70.32	77.77	64.96	74.28	67.17	66.08	71.1	64.12	69.63	83.97
74.08	91.24	72.02	81.34	73.48	71.88	68.18	75.93	74.03	57.26					70.24	77.77	65	74.23	67.18	66.08	71.11	64.15	69.67	83.93
74.11	91.27	72.03	81.36	73.22	71.97	68.16	75.96	74.03	57.24					70.27	77.76	64.97	74.23	67.16	66.1	71.09	64.16	69.73	84.01
74.14	91.2	72.03	81.35	73.19	71.96	68.2	75.96	74.14	57.21					70.28	77.82	64.94	74.21	67.18	66.1	71.14	64.12	69.84	83.95
74.04	91.31	72	81.39	73.18	71.93	68.16	75.95	74.13	57.23					70.33	77.84	64.92	74.28	67.2	66.13	71.09	64.09	69.79	84.02
74.08	91.3	72.01	81.37	73.15	71.94	68.15	75.97	74.06	57.24					70.29	77.79	64.93	74.29	67.25	66.13	71.13	64.1	69.76	83.96
74.12	91.24	72	81.36	73.09	71.92	68.14	75.94	74.15	57.26					70.35	77.88	64.94	74.24	67.19	66.17	71.15	64.12	69.84	83.96
74.09	91.38	72.01	81.38	73.09	71.92	68.18	75.92	74.14	57.28					70.32	77.8	64.96	74.29	67.18	66.21	71.17	64.08	69.9	84.05
74.1	91.32	71.99	81.35	73.03	71.88	68.13	75.91	74.23	57.24					70.34	77.85	64.98	74.27	67.18	66.16	71.14	64.09	69.87	84.08
74.06	91.26	72.01	81.31	73.01	71.85	68.15	75.98	74.14	57.26					70.55	77.8	64.95	74.29	67.19	66.18	71.12	64.07	69.88	84.05
74.08	91.27	72	81.3	73.02	71.81	68.18	75.87	74.15	57.21					70.33	77.83	65.01	74.2	67.2	66.19	71.13	64.07	69.86	84.07
74.08	91.32	72.04	81.35	72.96	71.82	68.1	75.86	74.11	57.24					70.3	77.84	64.94	74.3	67.16	66.21	71.11	64.07	69.88	84.07
74.18	91.23	72.02	81.32	72.97	71.8	68.1	75.93	74.17	57.27					70.25	77.81	64.95	74.27	67.18	66.23	71.11	64.02	69.87	84.04
74.09	91.37	72.03	81.35	72.92	71.79	68.19	75.87	74.11	57.17					70.28	77.8	64.91	74.26	67.21	66.22	71.08	63.99	69.89	84
74.11	91.3	72.03	81.31	72.81	71.9	68.14	75.9	74.16	57.13					70.26	77.82	64.96	74.27	67.18	66.24	71.14	64.01	69.91	84.01
74.13	91.36	72.02	81.34	72.82	71.88	68.12	75.89	74.11	57.1					70.21	77.76	64.91	74.31	67.18	66.2	71.12	63.94	70.04	84.13
74.09	91.35	72.02	81.34	72.73	71.81	68.15	75.91	74.12	57.11					70.27	77.76	64.95	74.23	67.21	66.13	71.12	63.93	69.96	84.03
74.17	91.24	72.02	81.37	72.8	71.87	68.13	75.98	74.21	57.13					70.25	77.8	64.95	74.24	67.21	66.11	71.13	63.92	70.02	84.1
74.14	91.35	72.01	81.32	72.79	71.82	68.1	75.89	74.2	57.07					70.32	77.81	64.98	74.25	67.2	66.19	71.12	63.97	69.92	84
74.21	91.36	72.06	81.32	72.78	71.78	68.04	75.91	74.18	57.08					70.34	77.82	64.97	74.25	67.25	66.22	71.18	63.96	69.99	84
74.13	91.39	72.03	81.31	72.75	71.81	68.14	75.89	74.28	57.21					70.29	77.81	64.91	74.28	67.16	66.19	71.17	63.98	69.94	84.04
74.01	91.39	72.03	81.34	72.81	71.87	68.12	75.9	74.22	57.23					70.22	77.78	65.02	74.23	67.21	66.27	71.19	63.96	69.87	84.04
74.1	91.33	72	81.37	72.88	71.87	68.1	75.93	74.26	57.19					70.3	77.81	64.95	74.25	67.15	66.23	71.18	63.93	69.9	84.01
74.1	91.28	72.02	81.37	72.83	71.93	68.11	75.95	74.27	57.13					70.27	77.78	65.04	74.22	67.17	66.24	71.2	63.99	69.95	84
74.11	91.41	72.04	81.38	72.83	71.92	68.13	75.92	74.35	57.17					70.22	77.75	65	74.18	67.14	66.2	71.18	63.88	69.97	83.95
74.2	91.29	72.08	81.33	72.81	72	68.16	75.92	74.23	57.24					70.24	77.8	65.04	74.25	67.14	66.26	71.15	63.88	69.96	83.99
74.13	91.38	72.06	81.31	72.81	72.01	68.04	75.98	74.18	57.21					70.27	77.82	64.97	74.22	67.16	66.25	71.14	63.83	70.03	84.01
74.06	91.4	72.09	81.28	72.83	72	68.14	76.04	74.2	57.19					70.21	77.76	65.03	74.23	67.17	66.27	71.13	63.83	70.11	84.02
74.23	91.38	72.09	81.26	72.81	71.99	68.05	76.1	74.25	57.24					70.23	77.72	64.99	74.25	67.15	66.21	71.08	63.83	70.01	83.94
74.03	91.33	72.09	81.27	72.84	72.09	68.07	76.14	74.22	57.29					70.31	77.84	65.02	74.27	67.19	66.27	71.13	63.83	70.05	83.91
74.1	91.43	72.11	81.29	72.77	72.04									70.51	77.84	64.97	74.22	67.14	66.27	71.17	63.86	70.06	83.97
74	91.36	72.09	81.32	72.76	72.07									70.3	77.86	64.96	74.24	67.13	66.3	71.14	63.84	69.99	83.94
74.07	91.35	72.09	81.31	72.71	72.07									70.28	77.78	64.96	74.22	67.1	66.33	71.15	63.85	70.06	83.99
74.2	91.41	72.14	81.3	72.76	72.02									70.34	77.8	65	74.2	67.14	66.27	71.16	63.86	69.96	83.93
74.11	91.27	72.11	81.36	72.79	72.04									70.27	77.84	64.94	74.21	67.15	66.3	71.16	63.82	69.98	83.91
74.12	91.3	72.17	81.32	72.7	72.01									70.28	77.85	64.96	74.25	67.04	66.35	71.19	63.82	69.9	83.87
74.08	91.32	72.11	81.33	72.67	71.99									70.32	77.82	64.99	74.24	67.15	66.31	71.2	63.8	70.02	83.88
73.98	91.32	72.12	81.31	72.68	72.04									70.3	77.82	64.93	74.29	67.15	66.35	71.19	63.83	70.02	83.9
74.12	91.43	72.11	81.32	72.66	71.97									70.32	77.81	64.98	74.23	67.13	66.33	71.15	63.84	70.03	83.9
74.12	91.3	72.1	81.33	72.73	71.98									70.28	77.84	64.97	74.22	67.13	66.35	71.16	63.81	70.13	84.03
74.12	91.32	72.09	81.33	72.68	71.97									70.27	77.77	64.95	74.2	67.09	66.35	71.14	63.84	70.13	84.02
74.08	91.32	72.15	81.31	72.69	71.95									70.2	77.8	65.02	74.3	67.1	66.4	71.15	63.87	70.04	84.01
74.11	91.38	72.19	81.3	72.61	71.95									70.31	77.86	64.99	74.26	67.1	66.39	71.13	63.89	69.9	83.9
74.17	91.35	72.22	81.31	72.63	71.92									70.33	77.85	64.89	74.34	67.07	66.37	71.16	63.88	69.99	83.94
74.1	91.36	72.21	81.33	72.62	71.9									70.36	77.91	65	74.21	67.04	66.38	71.18	63.94	69.88	83.94
74.07	91.29	72.27	81.31	72.62	71.87									70.39	77.83	64.95	74.26	67.1	66.41	71.16	63.97	69.94	83.92
74.05	91.3	72.27	81.34	72.62	71.9									70.37	77.78	65.02	74.22	67.06	66.42	71.18	63.96	69.91	83.86
74.14	91.31	72.23	81.36	72.63	71.92									70.38	77.86	64.98	74.26	67.04	66.42	71.2	63.95	70.01	83.94
74.17	91.29	72.22	81.34	72.64	71.89									70.37	77.84	64.91	74.24	67.05	66.41	71.22	63.94	70.08	83.97
74.13	91.31	72.2	81.33	72.64	71.91									70.31	77.85	64.96	74.24	67.1	66.42	71.2	63.93	70.01	83.88
74.16	91.3	72.23	81.36	72.56	71.96									70.32	77.88	64.97	74.3	67.06	66.45	71.17	63.88	70.08	83.96
74.15	91.39	72.2	81.39	72.65	71.89									70.37	77.81	65.02	74.24	66.99	66.43	71.18	63.93	69.99	83.98
74.11	91.29	72.21	81.4	72.62	71.84									70.34	77.87	64.96	74.23	67.02	66.46	71.19	63.96	70.08	83.95
74.12	91.37	72.26	81.4	72.55	71.9									70.35	77.85	64.95	74.21	67.08	66.48	71.18	63.93	70.2	84.02
74.06	91.36	72.29	81.37	72.55	71.9									70.36	77.86	64.98	74.22	67.07	66.49	71.15	63.97	70.27	84.04
74.15	91.37	72.37	81.37	72.57	71.85									70.3	77.86	65	74.23	67.05	66.49	71.19	63.98	70.26	84
74.19	91.37	72.42	81.38	72.58	71.83									70.29	77.87	64.93	74.32	67.04	66.49	71.12	63.99	70.16	83.91
74.15	91.32	72.35	81.41	72.63	71.82									70.34	77.86	64.97	74.26	67.04	66.53	71.13	63.99	70.23	83.92
74.1	91.23	72.36	81.4	72.56	71.84									70.33	77.84	64.96	74.23	67.05	66.72	71.12	63.97	70.27	83.95
74.14	91.27	72.32	81.42	72.59	71.86									70.28	77.81	64.99	74.25	67.06	66.77	71.16	63.97	70.21	83.95
74.07	91.38	72.35	81.4	72.51	71.87									70.3	77.86	64.96	74.23	67.05	66.75	71.09	63.98	70.24	83.95
74.17	91.36	72.35	81.42	72.61	71.87									70.34	77.91	64.94	74.27	67.04	66.77	71.06	63.98	70.28	84.03
74.17	91.32	72.36	81.45	72.62	71.88									70.3	77.88	64.94	74.31	67.05	66.7	71.11	63.96	70.31	84.01
74.14	91.27	72.39	81.42	72.63	71.91									70.28	77.85	64.97	74.26	67.04	66.74	71.05	63.98	70.34	84.01
74.13	91.41	72.36	81.45	72.56	71.86									70.25	77.84	64.96	74.33	67.06	66.76	71.1	63.97	70.35	84.07
74.16	91.35	72.37	81.48	72.52	71.83									70.31	77.84	64.9	74.3	67.05	66.73	71.09	64.02	70.38	84.11
74.12	91.34	72.34	81.42	72.58	71.84									70.27	77.83	64.91	74.31	67.01	66.75	71.11	64	70.48	84.1
74.12	91.42	72.42	81.45	72.59	71.84									70.25	77.8	64.96	74.28	66.97	66.75	71.03	63.97	70.42	84.06
74.2	91.4	72.37	81.45	72.59	71.77									70.34	77.88	64.94	74.27	66.97	66.71	71.09	64.02	70.48	84.08
74.13	91.42	72.43	81.53	72.65	71.83									70.23	77.78	64.91	74.27	66.95	66.68	71.07	64.02	70.49	84.11
74.18	91.42	72.38	81.68	72.54	71.81									70.21	77.75	64.95	74.21	66.86	66.52	71.07	64	70.5	84.14
74.13	91.39	72.41	81.68	72.57	71.78									70.26	77.8	64.93	74.28	66.82	66.54	71.06	64.02	70.56	84.1
74.2	91.53	72.44	81.67	72.59	71.79									70.2	77.75	64.95	74.24	66.68	66.48	71.06	64	70.65	84.06
74.21	91.77	72.42	81.68	72.6	71.77									70.26	77.82	64.93	74.24	66.69	66.32	71.04	63.97	70.61	84.04
74.18	91.74	72.42	81.7	72.56	71.74									70.33	77.85	64.92	74.3	66.69	66.27	71.1	64.05	70.52	84.1
74.18	91.83	72.4	81.69	72.62	71.73									70.28	77.86	64.92	74.26	66.73	66.23	71.08	64.03	70.64	84.17
74.19	91.71	72.38	81.74	72.52	71.66									70.36	77.86	64.89	74.34	66.71	66.23	71.09	64.06	70.63	84.14
74.21	91.73	72.38	81.72	72.55	71.73									70.33	77.85	64.9	74.34	66.67	66.19	71.12	64.04	70.66	84.03
74.19	91.77	72.4	81.69	72.58	71.69									70.33	77.91	64.9	74.23	66.69	66.19	71.05	64.05	70.66	84.13
74.21	91.78	72.42	81.69	72.56	71.6									70.27	77.84	64.93	74.27	66.66	66.2	71.1	64.08	70.69	84.12
74.23	91.71	72.4	81.69	72.58	71.54									70.32	77.88	64.96	74.24	66.63	66.24	71.08	64.03	70.64	84.14
74.2	91.83	72.43	81.7	72.59	71.52									70.35	77.91	64.9	74.27	66.66	66.21	71.09	64.03	70.6	84.08
74.17	91.76	72.44	81.77	72.5	71.43									70.28	77.85	64.92	74.27	66.62	66.26	71.08	64.03	70.56	84.06
74.17	91.78	72.4	81.8	72.5	71.26									70.33	77.93	64.9	74.28	66.67	66.31	71.03	64.02	70.49	84.16
74.17	91.8	72.42	81.79	72.55	71.23									70.34	77.93	64.9	74.29	66.63	66.31	71.09	64.03	70.43	84.16
74.16	91.73	72.38	81.78	72.54	71.28									70.26	77.9	64.91	74.29	66.55	66.24	71.05	64.05	70.51	84.19
74.16	91.77	72.41	81.75	72.66	71.39									70.24	77.85	64.89	74.29	66.58	66.35	71.07	64	70.75	84.17
74.18	91.75	72.39	81.79	72.58	71.49									70.52	77.86	64.97	74.23	66.6	66.31	71.07	63.99	70.67	84.15
74.2	91.81	72.36	81.8	72.65	71.42									70.21	77.86	64.93	74.25	66.64	66.33	71.03	64	70.47	84.1
74.19	91.73	72.41	81.8	72.71	71.41									70.35	77.9	64.92	74.29	66.56	66.36	71.08	64.05	70.57	84.08
74.17	91.74	72.39	81.8	72.7	71.48									70.29	77.81	64.92	74.31	66.57	66.31	71.01	64.07	70.71	84
74.22	91.71	72.38	81.85	72.63	71.52									70.26	77.88	64.95	74.3	66.52	66.28	71.03	63.99	70.79	84
74.19	91.74	72.36	81.86	72.7	71.72									70.29	77.89	64.91	74.24	66.55	66.35	71.08	63.99	70.75	84.1
74.21	91.81	72.39	81.88	72.68	71.87									70.29	77.85	64.9	74.23	66.46	66.33	71.07	63.97	70.69	84.12
74.2	91.76	72.37	81.9	72.57	71.87									70.33	77.84	64.91	74.3	66.26	66.39	71.04	63.94	70.66	84.05
74.1	91.74	72.37	81.89	72.54	71.86									70.31	77.87	64.85	74.27	66.22	66.33	71.05	63.98	70.67	84.11
74.18	91.77	72.36	81.91	72.5	71.78									70.26	77.85	64.78	74.29	66.23	66.38	71.01	63.98	70.8	84.04
74.14	91.74	72.37	81.85	72.52	71.78									70.24	77.84	64.76	74.33	66.23	66.43	70.98	63.99	70.69	84
74.13	91.73	72.34	81.87	72.6	71.91									70.25	77.83	64.85	74.33	66.17	66.4	71.01	64.04	70.8	84.1
74.17	91.72	72.35	81.89	72.58	71.9									70.23	77.75	64.88	74.27	66.17	66.39	71.03	64.02	70.76	84.06
74.11	91.76	72.31	81.87	72.6	71.97									70.21	77.77	64.91	74.24	66.14	66.39	70.96	63.99	70.74	84.09
74.15	91.74	72.34	81.89	72.56	71.97									70.2	77.77	64.86	74.32	66.16	66.43	71.03	64.05	70.75	84.1
74.15	91.69	72.31	81.9	72.61	71.92									70.19	77.79	64.9	74.29	66.12	66.39	70.99	64.01	70.82	84.11
74.17	91.7	72.35	81.86	72.69	71.95									70.23	77.82	64.93	74.31	66.18	66.35	70.99	63.99	70.69	84.11
74.18	91.7	72.35	81.92	72.61	71.95									70.27	77.87	64.9	74.29	66.19	66.39	70.99	64.03	70.78	84.14
74.13	91.79	72.33	81.89	72.53	71.87									70.55	77.91	64.91	74.26	66.17	66.44	71.01	63.97	70.77	84.11
74.16	91.73	72.36	81.9	72.57	71.88									70.32	77.87	64.94	74.28	66.13	66.43	71.05	63.97	70.84	84.1
74.15	91.7	72.34	81.9	72.54	71.88									70.24	77.86	64.91	74.31	66.18	66.43	71.07	64	70.71	84.09
74.14	91.74	72.37	81.88	72.63	71.89									70.33	77.91	64.9	74.35	66.16	66.42	70.98	64.03	70.78	84.04
74.12	91.68	72.35	81.91	72.54	71.98									70.33	77.94	64.87	74.33	66.24	66.37	70.97	64.01	70.8	84.15
74.11	91.72	72.31	81.92	72.66	71.86									70.36	77.95	64.93	74.29	66.27	66.39	71	64.03	70.8	84.1
74.14	91.71	72.32	81.93	72.63	71.9									70.3	77.86	64.95	74.27	66.27	66.33	70.97	64.08	70.73	84.09
74.13	91.69	72.28	81.95	72.65	71.93									70.24	77.9	64.93	74.29	66.34	66.33	70.98	64.06	70.74	84.13
74.06	91.72	72.35	81.97	72.73	71.86									70.29	77.87	64.94	74.3	66.4	66.27	70.97	64.01	70.78	84.14
74.11	91.67	72.33	81.98	72.64	71.88									70.34	77.91	64.9	74.31	66.44	66.25	70.98	64.04	70.76	84.13
74.04	91.72	72.33	81.96	72.58	71.89									70.24	77.83	64.92	74.28	66.47	66.26	71.02	63.99	70.8	84.13
74.09	91.72	72.3	82.01	72.6	71.9									70.32	77.89	64.89	74.28	66.42	66.22	71	64.02	70.75	84.12
74.17	91.7	72.34	82.02	72.6	71.82									70.27	77.87	64.89	74.3	66.53	66.18	71.01	63.96	70.79	84.11
73.97	91.72	72.31	82.01	72.61	71.93									70.34	77.92	64.88	74.28	66.76	66.17	71.06	63.96	70.79	84.09
74.01	91.75	72.3	81.95	72.51	71.87									70.23	77.87	64.85	74.33	66.92	66.16	71.04	64.01	70.8	84.14
73.97	91.77	72.27	81.98	72.59	71.89									70.27	77.84	64.89	74.32	67.03	65.95	70.98	64.03	70.9	84.15
74.02	91.83	72.33	81.97	72.62	71.85									70.28	77.85	64.84	74.3	67.05	65.95	71.02	64.05	70.81	84.17
74.09	91.76	72.3	81.96	72.63	71.88									70.28	77.85	64.89	74.33	67.09	65.87	71.06	64	70.9	84.13
74.06	91.78	72.3	81.93	72.7	71.93									70.23	77.86	64.91	74.28	67.15	65.9	71.06	64.08	70.89	84.06
74	91.7	72.34	81.93	72.63	71.88									70.25	77.87	64.89	74.34	67.11	65.87	71.01	64.06	70.93	84.05
74.05	91.76	72.28	81.95	72.62	71.84									70.3	77.88	64.94	74.25	67.17	65.85	71.03	64.04	70.85	84.09
74.02	91.79	72.31	81.96	72.7	71.87									70.27	77.87	64.86	74.29	67.12	65.84	70.99	64.05	70.89	84.12
73.98	91.79	72.27	81.94	72.63	71.83									70.26	77.83	64.86	74.26	67.15	65.82	71.07	64.04	70.92	84.07
73.99	91.79	72.31	81.96	72.68	71.83									70.22	77.9	64.84	74.33	66.92	65.9	71.02	64.05	70.96	84.11
74	91.78	72.31	81.95	72.72	71.87									70.3	77.94	64.78	74.33	67.04	65.93	71.04	64.07	71.04	84.05
74.03	91.83	72.31	81.97	72.79	71.86									70.24	77.86	64.86	74.29	67	65.9	70.96	64.1	70.94	84.04
73.95	91.73	72.28	81.93	72.74	71.85									70.26	77.9	64.82	74.33	67.03	65.88	70.92	64.07	70.96	84.04
74.04	91.85	72.28	81.97	72.69	71.81									70.24	77.85	64.83	74.3	67.09	65.84	70.96	64.06	71.01	83.93
74.01	91.76	72.32	81.94	72.7	71.81									70.56	77.96	64.86	74.3	67.06	65.78	70.92	64.06	70.91	84.05
73.99	91.77	72.29	81.97	72.75	71.85									70.33	77.91	64.8	74.23	67.03	65.72	71	64.12	71.01	84.02
73.97	91.78	72.3	81.95	72.71	71.84									70.34	77.97	64.89	74.3	67.09	65.73	70.93	64.04	71.05	84
73.9	91.76	72.24	81.93	72.69	71.89									70.54	77.94	64.87	74.28	67.03	65.76	70.92	64.11	71.02	84.03
74.01	91.84	72.27	81.99	72.7	71.84									70.32	77.97	64.88	74.32	67.09	65.89	70.9	64.02	71.18	84.09
73.96	91.81	72.28	81.99	72.72	71.9									70.3	77.98	64.84	74.31	67.13	65.75	70.9	64.07	71.04	84.11
73.95	91.86	72.29	81.96	72.71	71.86									70.3	77.92	64.83	74.35	67.21	65.8	70.86	64.04	71.13	84.1
73.88	91.83	72.26	81.96	72.69	71.86									70.31	77.98	64.88	74.32	67.22	65.81	70.84	64.03	71.08	84.08
73.91	91.87	72.29	81.97	72.78	71.93									70.55	77.95	64.85	74.36	67.24	65.8	70.91	64	71.11	84.11
73.87	91.87	72.29	81.97	72.72	72									70.32	77.97	64.88	74.3	67.23	65.74	70.87	63.98	71.13	84.09
73.9	91.89	72.33	81.96	72.68	71.99									70.36	77.99	64.86	74.3	67.23	65.78	70.89	63.96	71.15	84.1
73.88	91.83	72.28	81.96	72.66	72.02									70.37	77.97	64.83	74.27	67.28	65.72	70.91	64.04	71.14	84.05
73.88	91.84	72.27	81.98	72.69	72.01									70.34	77.99	64.87	74.31	67.3	65.74	70.88	64.05	71.13	84.04
73.87	91.74	72.3	81.97	72.7	72.09									70.29	77.95	64.89	74.31	67.35	65.75	70.87	64.07	71.15	84.1
73.96	91.79	72.28	81.96	72.7	72.11									70.33	77.96	64.84	74.3	67.32	65.76	70.92	64.08	71.1	84.17
73.94	91.86	72.3	81.9	72.68	72.1									70.29	77.93	64.85	74.31	67.3	65.8	70.87	64.02	71.14	84.06
73.92	91.86	72.26	81.96	72.76	72.19									70.29	77.92	64.88	74.29	67.28	65.79	70.86	64.02	71.15	84.11
73.93	91.81	72.28	81.92	72.79	72.21									70.26	77.93	64.86	74.27	67.35	65.75	70.84	64.06	71.17	84.11
73.88	91.83	72.28	81.95	72.79	72.21									70.37	77.96	64.9	74.31	67.36	65.74	70.88	64.06	71.2	84.17
73.95	91.83	72.26	81.97	72.81	72.21									70.34	77.95	64.89	74.31	67.33	65.76	70.86	64.05	71.23	84.11
73.86	91.89	72.25	81.94	72.8	72.17									70.58	77.9	64.83	74.34	67.3	65.74	70.87	64.06	71.24	84.09
73.91	91.81	72.24	81.95	72.81	72.19									70.35	77.92	64.83	74.3	67.28	65.69	70.91	64.06	71.21	84.2
73.87	91.81	72.25	81.99	72.7	72.2									70.33	78.01	64.88	74.31	67.38	65.7	70.88	64.07	71.25	84.13
73.92	91.8	72.23	81.98	72.72	72.22									70.3	77.91	64.93	74.24	67.35	65.74	70.87	64.02	71.22	84.15
73.94	91.75	72.23	81.94	72.68	72.18									70.25	77.9	64.88	74.29	67.31	65.76	70.89	64.05	71.32	84.2
73.97	91.83	72.24	81.93	72.67	72.16									70.27	77.91	64.85	74.27	67.38	65.66	70.86	64.04	71.29	84.22
73.94	91.86	72.24	81.94	72.68	72.22									70.26	77.92	64.93	74.34	67.37	65.67	70.85	64.04	71.3	84.21
73.97	91.83	72.25	81.98	72.7	72.2									70.27	77.95	64.82	74.39	67.46	65.63	70.86	64.03	71.27	84.28
74.01	91.85	72.24	81.97	72.7	72.21									70.27	77.92	64.97	74.24	67.43	65.6	70.9	64.01	71.31	84.29
73.96	91.79	72.23	81.95	72.73	72.23									70.32	77.95	64.91	74.26	67.37	65.67	70.89	64.05	71.34	84.25
74.05	91.83	72.26	81.99	72.69	72.25									70.26	77.91	64.89	74.32	67.32	65.65	70.83	64.05	71.29	84.23
73.94	91.84	72.24	82.01	72.66	72.22									70.25	77.91	64.89	74.32	67.32	65.59	70.84	64.08	71.32	84.19
73.98	91.81	72.25	82.02	72.67	72.26									70.29	77.94	64.86	74.37	67.32	65.55	70.82	64.07	71.28	84.23
73.97	91.8	72.25	82.04	72.76	72.27									70.27	77.94	64.87	74.36	67.3	65.55	70.83	64.1	71.31	84.35
73.98	91.84	72.23	82.05	72.74	72.31									70.34	77.95	64.85	74.36	67.24	65.53	70.83	64.11	71.25	84.4
74.01	91.89	72.23	82.05	72.79	72.31									70.29	77.9	64.87	74.37	67.26	65.52	70.87	64.14	71.25	84.29
74.04	91.88	72.23	82.02	72.74	72.39									70.5	78.01	64.86	74.38	67.3	65.52	70.85	64.12	71.34	84.35
73.99	91.86	72.22	82.02	72.8	72.32									70.34	77.95	64.87	74.33	67.27	65.4	70.82	64.13	71.23	84.29
73.97	91.85	72.19	82.04	72.75	72.31									70.35	77.98	64.93	74.31	67.22	65.03	70.85	64.1	71.24	84.36
73.98	91.86	72.18	82.09	72.8	72.36									70.37	77.96	64.91	74.31	67.2	65.07	70.84	64.18	71.31	84.27
74.04	91.84	72.16	82.05	72.82	72.36									70.34	77.95	64.86	74.35	67.23	65.07	70.81	64.1	71.27	84.22
73.98	91.86	72.18	82.08	72.85	72.32									70.33	77.92	64.9	74.36	67.2	65.08	70.81	64.11	71.32	84.23
73.99	91.82	72.18	82.02	72.8	72.36									70.33	77.97	64.89	74.34	67.19	65.08	70.81	64.11	71.27	84.31
74.06	91.92	72.17	82.06	72.86	72.38									70.4	77.96	64.93	74.27	67.15	65.07	70.77	64.1	71.22	84.27
73.99	91.86	72.18	82.05	72.89	72.36									70.34	77.94	64.88	74.29	67.1	65.03	70.81	64.1	71.26	84.3
74.03	91.85	72.18	82.07	72.83	72.4									70.33	77.94	64.87	74.31	67.16	65.03	70.75	64.09	71.25	84.27
74.02	91.88	72.2	82.07	72.86	72.41									70.34	77.98	64.9	74.31	67.17	65.03	70.74	64.06	71.26	84.27
74.05	91.87	72.18	82.05	72.85	72.41									70.21	77.9	64.91	74.33	67.07	65.03	70.74	64.12	71.33	84.28
74	91.87	72.21	82.06	72.85	72.42									70.33	77.97	64.91	74.32	67.03	65.02	70.73	64.13	71.31	84.27
73.98	91.89	72.19	82.1	72.77	72.37									70.56	77.94	64.91	74.27	66.99	64.99	70.74	64.09	71.31	84.28
74.02	91.88	72.19	82.06	72.81	72.33									70.33	77.99	64.9	74.3	67.02	65.06	70.78	64.16	71.3	84.29
73.99	91.83	72.14	82.05	72.78	72.33									70.28	78	64.9	74.23	67.03	64.92	70.82	64.18	71.39	84.31
74.01	91.89	72.16	82.11	72.81	72.34									70.36	77.97	64.91	74.28	67.11	64.99	70.8	64.11	71.32	84.33
74.05	91.89	72.23	82.12	72.82	72.38									70.27	77.94	64.91	74.28	67.07	64.93	70.75	64.16	71.31	84.31
73.96	91.89	72.24	82.11	72.84	72.35									70.28	77.9	64.87	74.3	67	64.9	70.78	64.19	71.29	84.28
74.06	91.88	72.22	82.1	72.87	72.43									70.33	77.99	64.95	74.28	67.06	64.93	70.74	64.17	71.32	84.37
74.06	91.84	72.23	82.12	72.83	72.39									70.32	77.97	64.87	74.33	67	64.93	70.72	64.15	71.33	84.31
74	91.96	72.24	82.09	72.81	72.47									70.29	77.96	64.95	74.23	66.94	64.87	70.7	64.12	71.33	84.33
73.99	91.87	72.2	82.13	72.87	72.45									70.3	77.94	64.88	74.3	66.98	64.84	70.67	64.12	71.35	84.35
74.02	91.87	72.19	82.12	72.88	72.49									70.27	77.97	64.92	74.28	67.01	64.82	70.72	64.08	71.36	84.37
74	91.89	72.21	82.13	72.89	72.44									70.35	77.95	64.94	74.31	66.96	64.8	70.71	64.14	71.38	84.33
74.02	91.88	72.21	82.13	72.87	72.47									70.32	77.94	64.93	74.3	66.95	64.92	70.67	64.14	71.34	84.37
74.05	91.88	72.22	82.12	72.85	72.47									70.27	77.95	64.92	74.28	66.97	65.05	70.69	64.13	71.36	84.4
74.04	91.86	72.24	82.11	72.9	72.5									70.34	77.96	64.9	74.23	67.01	65.11	70.7	64.11	71.33	84.43
73.97	91.91	72.25	82.13	72.86	72.78									70.35	78	64.9	74.26	66.97	65.13	70.68	64.1	71.36	84.37
74.04	91.9	72.23	82.08	72.95	72.81									70.29	77.95	64.88	74.3	66.94	65.11	70.69	64.08	71.36	84.39
73.97	91.9	72.21	82.1	72.94	72.77									70.33	77.89	64.97	74.24	67	65.09	70.71	64.03	71.37	84.38
73.94	91.92	72.25	82.07	72.93	72.81									70.29	77.94	64.9	74.3	66.84	65.19	70.7	64.1	71.43	84.41
73.92	91.94	72.23	82.08	72.92	72.86									70.28	77.94	64.94	74.28	66.91	65.2	70.69	64.15	71.35	84.48
73.96	92	72.23	82.03	72.94	72.8									70.3	77.94	64.92	74.31	66.91	65.2	70.68	64.1	71.36	84.42
73.98	91.97	72.24	82.04	72.94	72.9									70.27	77.89	64.88	74.29	66.9	65.22	70.71	64.1	71.37	84.39
73.94	92	72.2	82.07	73.02	72.86									70.29	77.95	64.95	74.3	67.01	65.15	70.67	64.15	71.4	84.44
73.92	91.92	72.24	82.04	72.92	72.87									70.26	77.94	64.89	74.3	66.92	65.18	70.68	64.16	71.46	84.43
73.92	92	72.23	82.08	72.93	72.83									70.3	78.02	64.85	74.33	66.91	65.22	70.7	64.13	71.39	84.44
73.93	91.98	72.23	82.09	72.9	72.84									70.28	77.91	64.89	74.38	66.83	65.2	70.68	64.09	71.36	84.41
73.95	91.93	72.24	82.1	72.93	72.91									70.29	77.98	64.85	74.38	66.82	65.23	70.67	64.1	71.38	84.4
73.99	92.01	72.25	82.06	73.03	72.93									70.3	78	64.88	74.27	66.81	65.22	70.66	64.13	71.42	84.48
73.96	92.03	72.27	82.03	72.99	72.95									70.26	77.9	64.88	74.3	66.85	65.19	70.68	64.18	71.36	84.5
73.89	92	72.26	82.05	72.98	72.87									70.26	77.91	64.78	74.36	66.86	65.18	70.64	64.25	71.47	84.52
73.91	92.1	72.26	82.05	72.97	72.88									70.28	77.9	64.88	74.27	66.89	65.17	70.67	64.3	71.46	84.63
73.96	92.01	72.26	82.07	72.94	72.89									70.27	77.94	64.82	74.51	66.92	65.14	70.6	64.26	71.46	84.68
73.98	91.98	72.28	82.02	72.93	72.85									70.26	77.91	64.87	74.29	66.95	65.15	70.6	64.22	71.41	84.58
74.05	92.08	72.27	82.03	72.95	72.82									70.26	77.91	64.82	74.34	66.85	65.08	70.61	64.17	71.46	84.59
73.97	92.06	72.28	82	72.94	72.84									70.29	77.92	64.9	74.29	66.88	65.1	70.66	64.2	71.44	84.66
73.96	92.05	72.29	82	72.91	72.82									70.25	77.89	64.85	74.32	66.87	65.07	70.71	64.16	71.52	84.67
73.91	92.01	72.29	81.96	72.96	72.84									70.26	77.8	64.83	74.36	66.86	65.09	70.61	64.1	71.68	84.64
74.03	92	72.3	81.96	72.94	72.8									70.25	77.94	64.86	74.33	66.8	65.08	70.66	64.12	71.68	84.65
73.97	92	72.33	81.97	72.9	72.75									70.24	77.87	64.88	74.31	66.83	65.06	70.67	64.07	71.73	84.63
74.11	91.99	72.36	81.92	72.91	72.74									70.32	77.98	64.85	74.34	66.78	65.08	70.7	64.04	71.69	84.58
73.98	92.08	72.36	81.96	72.92	72.72									70.28	77.86	64.85	74.34	66.78	65.02	70.74	64.06	71.72	84.58
74.07	92.08	72.34	81.95	72.97	72.73									70.23	77.84	64.87	74.32	66.83	65.18	70.71	64.05	71.71	84.6
73.97	92.05	72.33	81.95	72.97	72.72									70.3	77.98	64.85	74.29	66.88	65.14	70.72	64.01	71.61	84.59
74.13	92.11	72.35	81.94	72.99	72.74									70.25	77.93	64.83	74.35	66.86	65.12	70.75	64.05	71.68	84.66
74.11	92.06	72.32	81.98	72.96	72.79									70.26	77.89	64.84	74.32	66.78	65.11	70.75	64.03	71.62	84.67
73.96	92.06	72.36	82.01	72.95	72.8									70.26	77.95	64.85	74.36	66.85	65.13	70.79	64.05	71.73	84.62
73.9	92	72.34	82.03	72.9	72.81									70.34	77.94	64.83	74.36	66.86	65.24	70.73	64.02	71.62	84.65
74.01	91.99	72.35	81.99	72.94	72.76									70.3	77.98	64.83	74.34	66.88	65.15	70.75	64.03	71.65	84.64
74.05	92.07	72.36	82	72.92	72.75									70.32	77.98	64.85	74.38	66.85	65.14	70.71	64	71.66	84.69
73.98	92.04	72.36	82	72.91	72.79									70.32	77.98	64.85	74.34	66.85	65.06	70.71	63.99	71.67	84.67
73.97	92.05	72.34	82.02	72.9	72.83									70.3	77.97	64.79	74.34	66.94	65.09	70.71	63.99	71.6	84.65
74.05	92.15	72.33	82.02	72.95	72.76									70.32	77.94	64.87	74.33	66.88	65.12	70.68	64	71.57	84.64
74.05	92.08	72.33	81.99	72.94	72.76									70.34	77.93	64.87	74.34	66.92	65.11	70.74	64.07	71.63	84.65
74	92.06	72.34	81.99	72.97	72.74									70.27	77.86	64.95	74.28	66.96	65.02	70.74	64.08	71.63	84.74
73.97	92.06	72.31	81.99	72.96	72.72									70.29	77.93	64.86	74.32	66.97	65.12	70.76	64.1	71.6	84.75
73.95	92.06	72.33	82	72.91	72.69									70.27	77.92	64.88	74.36	67.02	65.09	70.76	64.13	71.52	84.71
73.99	92.09	72.3	82	72.96	72.76									70.27	77.96	64.96	74.28	66.94	65.07	70.82	64.12	71.62	84.74
74.03	91.99	72.28	82.03	72.96	72.75									70.3	77.93	64.9	74.29	66.95	65.04	70.78	64.12	71.69	84.71
74.16	92.05	72.35	82.02	72.95	72.71									70.34	77.96	64.87	74.36	66.98	65.06	70.8	64.12	71.66	84.71
74.03	92	72.34	82.02	72.97	72.7									70.29	77.92	64.91	74.38	67.01	65.05	70.77	64.12	71.65	84.72
74.05	92.11	72.31	82.06	72.92	72.74									70.29	77.9	64.86	74.34	67.05	65.12	70.78	64.17	71.73	84.74
74.03	92.09	72.33	81.98	72.95	72.66									70.31	77.94	64.91	74.32	67.02	65.11	70.75	64.15	71.71	84.76
74.02	92.04	72.32	81.98	72.92	72.66									70.33	77.95	64.87	74.37	66.96	65.1	70.78	64.19	71.77	84.78
74.14	92.08	72.32	81.99	72.97	72.75									70.31	77.9	64.92	74.29	67.01	65.02	70.81	64.14	71.69	84.78
74.14	92.06	72.31	81.99	73	72.77									70.29	77.94	64.9	74.29	66.97	65.07	70.8	64.18	71.69	84.78
74.06	92.03	72.31	82.04	73.03	72.7									70.31	77.94	64.92	74.25	66.98	65.13	70.81	64.19	71.69	84.84
74.07	92.05	72.31	81.97	73.08	72.68									70.32	77.93	64.89	74.3	66.92	65.13	70.8	64.2	71.63	84.8
74.12	92.06	72.36	81.95	73.09	72.69									70.32	77.9	64.88	74.29	66.99	65.15	70.8	64.21	71.69	84.84
74.02	92.03	72.33	82	73.07	72.73									70.31	77.95	64.89	74.31	66.91	65.06	70.78	64.21	71.78	84.79
74.1	92.11	72.3	82.05	73.09	72.76									70.33	77.96	64.87	74.28	66.95	65.05	70.8	64.21	71.65	84.83
74.11	92.07	72.38	81.99	73.07	72.75									70.29	77.93	64.88	74.29	66.93	65.12	70.77	64.2	71.65	84.85
74.1	92.15	72.32	81.99	73.09	72.68									70.29	77.91	64.93	74.27	66.99	65.17	70.74	64.19	71.67	84.85
74.09	92.14	72.34	81.98	73.05	72.7									70.31	77.92	64.94	74.25	67	65.18	70.75	64.17	71.65	84.94
74	92.15	72.32	82.01	73.02	72.71									70.29	77.92	64.92	74.29	66.9	65.14	70.85	64.16	71.77	84.87
74.11	92.12	72.31	82.01	73.07	72.67									70.26	77.92	64.95	74.23	66.91	65.14	70.76	64.15	71.7	84.94
74.08	92.06	72.33	82.03	73.02	72.7									70.32	77.93	64.88	74.35	66.95	65.03	70.8	64.15	71.62	85.04
74.09	92.05	72.34	82.01	73	72.66									70.24	77.86	64.95	74.24	66.86	65.09	70.75	64.14	71.6	85
74.09	92.17	72.33	82	73.05	72.71									70.28	77.88	64.87	74.29	66.85	65.1	70.79	64.12	71.56	84.99
74.03	92.17	72.32	82.01	73.07	72.7									70.24	77.91	64.87	74.38	66.9	65.1	70.85	64.11	71.63	85.03
74.09	92.16	72.33	82.01	73.11	72.68									70.25	77.87	64.9	74.31	66.86	65.14	70.81	64.09	71.51	85.06
74.12	92.25	72.34	81.98	73.06	72.63									70.26	77.9	64.89	74.35	66.93	65.09	70.83	64.12	71.56	85.11
74.07	92.17	72.36	82.02	73.06	72.65									70.23	77.9	64.86	74.33	66.87	65.11	70.83	64.08	71.62	85.03
74.15	92.2	72.36	81.97	73.07	72.63									70.23	77.88	64.91	74.33	66.86	65.12	70.87	64.07	71.52	85.06
74.08	92.18	72.32	82.02	73.09	72.69									70.26	77.81	64.95	74.3	66.77	65.07	70.89	64.06	71.49	85.09
74.12	92.18	72.38	81.99	73.12	72.68									70.25	77.91	64.92	74.36	66.83	65.19	70.84	64.04	71.37	85.08
74.17	92.15	72.39	81.98	73.07	72.64									70.25	77.9	64.9	74.34	66.84	65.2	70.83	64.09	71.37	85.09
74.05	92.19	72.37	82	73.08	72.63									70.26	77.93	64.9	74.35	66.75	65.05	70.87	64.11	71.37	85.12
74.07	92.21	72.37	82.01	73.09	72.64									70.24	77.91	64.91	74.34	66.74	65.01	70.85	64.07	71.4	85.14
74.09	92.27	72.35	81.97	73.1	72.66									70.22	77.87	64.98	74.3	66.71	65.2	70.9	64.03	71.39	85.12
74.09	92.27	72.32	82.01	73.06	72.68									70.22	77.99	64.95	74.31	66.63	65.34	70.86	64.01	71.31	85.12
74.09	92.25	72.36	81.99	73.1	72.63									70.29	77.97	64.92	74.3	66.67	65.24	70.85	64.02	71.29	85.1
74.09	92.25	72.32	82	73.06	72.65									70.26	77.96	64.94	74.36	66.65	65.28	70.86	64.02	71.34	85.08
74.12	92.21	72.31	81.98	73.04	72.63									70.34	77.96	64.93	74.28	66.53	65.16	70.82	63.99	71.25	85.04
74.08	92.27	72.34	81.98	73.08	72.6									70.29	77.97	64.97	74.28	66.46	65.07	70.87	64	71.35	85.15
74.12	92.27	72.35	81.98	73.08	72.56									70.29	77.98	64.98	74.3	66.34	65.03	70.86	63.99	71.44	85.09
74.12	92.25	72.32	82.03	73.07	72.56									70.25	77.98	64.99	74.34	66.24	65.08	70.83	63.96	71.38	85.09
74.11	92.28	72.32	82.01	73.08	72.54									70.24	77.89	64.95	74.34	66.23	65.09	70.84	63.96	71.39	85.03
74.13	92.29	72.32	81.99	73.08	72.52									70.19	77.94	64.92	74.33	66.26	65.02	70.85	63.99	71.36	85.15
74.08	92.3	72.29	82.01	73.1	72.57									70.22	77.96	64.97	74.33	66.31	65.05	70.8	64.03	71.41	85.07
74.07	92.31	72.32	82	73.09	72.57									70.25	77.97	64.97	74.26	66.29	65.3	70.8	63.96	71.27	85.11
74.08	92.18	72.36	81.99	73.09	72.58									70.18	77.95	64.92	74.32	66.23	65.35	70.85	64	71.38	85.16
74.12	92.28	72.35	81.96	73.1	72.57									70.31	77.99	64.89	74.33	66.1	65.47	70.85	64.01	71.34	85.13
74.13	92.22	72.33	82	73.1	72.53									70.24	77.94	64.97	74.32	66.09	65.45	70.85	63.99	71.31	85.07
74.13	92.24	72.38	81.94	73.1	72.54									70.22	77.98	64.97	74.29	66.13	65.47	70.87	64.01	71.18	85.2
74.12	92.23	72.35	81.97	73.08	72.54									70.26	77.93	64.96	74.29	66.11	65.45	70.81	64.01	71.14	85.27
74.14	92.27	72.31	81.98	73.1	72.55									70.22	77.92	65	74.29	66.03	65.5	70.82	63.99	71.05	85.4
74.22	92.29	72.32	81.96	73.11	72.59									70.22	77.93	64.94	74.3	66.07	65.77	70.83	63.96	71.04	85.35
74.18	92.35	72.3	81.98	73.12	72.56									70.22	77.87	64.94	74.33	66.05	65.79	70.88	63.94	70.99	85.36
74.17	92.29	72.28	81.98	73.15	72.54									70.27	77.92	64.98	74.37	66.09	65.7	70.88	63.98	71.07	85.37
74.13	92.28	72.26	81.97	73.17	72.5									70.29	77.92	64.96	74.32	66.21	65.67	70.87	63.97	71.05	85.41
74.15	92.26	72.28	81.99	73.14	72.53									70.29	77.96	65.01	74.22	66.29	65.67	70.84	63.96	71.05	85.35
74.15	92.32	72.26	81.99	73.16	72.47									70.33	77.99	64.98	74.27	66.17	65.7	70.9	63.98	71.1	85.33
74.22	92.29	72.26	82.02	73.13	72.22									70.26	77.9	64.91	74.36	66.07	65.81	70.89	63.88	71.08	85.41
74.21	92.26	72.27	82.03	73.11	72.25									70.25	77.89	64.9	74.34	66.04	65.86	70.93	63.9	71.03	85.4
74.23	92.28	72.27	82.06	73.18	72.26									70.22	77.88	64.93	74.35	66.03	65.92	70.95	63.94	71.06	85.37
74.2	92.22	72.27	82.05	73.16	72.28									70.29	77.93	64.94	74.36	65.97	65.89	70.94	63.86	71.12	85.45
74.16	92.27	72.24	82.09	73.17	72.31									70.26	77.93	64.94	74.34	65.92	65.92	70.89	63.92	71.18	85.46
74.17	92.25	72.28	82.09	73.09	72.28									70.29	77.91	64.89	74.39	65.92	65.93	70.88	63.89	71.14	85.43
74.16	92.27	72.25	82.07	73.07	72.24									70.31	77.93	64.87	74.35	65.9	65.91	70.92	63.9	71.08	85.46
74.23	92.3	72.26	82.08	73.09	72.24									70.25	77.91	64.9	74.34	65.89	65.99	70.89	63.94	71.13	85.46
74.21	92.37	72.27	82.1	73.08	72.26									70.26	77.9	64.92	74.36	65.79	66.01	70.91	63.94	71.18	85.49
74.25	92.29	72.26	82.07	73.07	72.23									70.27	77.9	64.92	74.34	65.86	65.98	70.95	63.97	71.05	85.56
74.24	92.31	72.23	82.06	73.03	72.24									70.25	77.93	64.94	74.31	66.13	65.99	70.93	64	71.18	85.73
74.18	92.12	72.3	82.07	73.05	72.27									70.3	77.94	64.96	74.33	66.14	65.95	70.91	63.99	71.12	85.71
74.14	92.29	72.24	82.08	73.05	72.25									70.26	77.93	64.89	74.33	66.2	65.92	70.95	64	71.12	85.71
74.25	92.23	72.26	82.11	73.05	72.29									70.26	78.02	64.91	74.35	66.12	65.89	70.99	63.97	71.07	85.66
74.26	92.27	72.22	82.1	73.07	72.26									70.25	77.95	64.91	74.28	66.11	65.99	70.99	63.96	71.02	85.66
74.24	92.24	72.28	82.08	73.08	72.29									70.34	77.97	64.92	74.34	66.11	66.03	71	63.93	71.04	85.65
74.2	92.24	72.24	82.12	73.1	72.28									70.33	78.01	64.94	74.32	66.13	65.92	70.98	63.93	71.07	85.64
74.26	92.25	72.24	82.09	73.02	72.24									70.33	77.96	64.89	74.33	66.1	66.02	70.96	63.99	71.05	85.67
74.23	92.25	72.08	82.4	73.04	72.24									70.35	78.01	64.93	74.35	66.06	65.97	71	63.99	71.09	85.72
74.28	92.25			73.07	72.23									70.54	77.98	64.97	74.33	66.13	66.02	71.02	63.98	71.16	85.64
74.17	92.23			73.08	72.19									70.38	78.01	64.88	74.3	66.14	66.04	71	64	71.11	85.6
74.19	92.29			73.06	72.28									70.25	77.92	64.89	74.34	66.2	66.03	71	63.97	71.07	85.69
74.29	92.27			73.04	72.24									70.31	77.97	64.89	74.32	66.16	66.07	70.95	64.01	71.11	85.63
74.23	92.3			73.02	72.22									70.27	77.96	64.85	74.38	66.23	66.03	70.91	63.98	71.13	85.62
74.21	92.36			73.03	72.2									70.2	77.93	64.94	74.29	66.22	66.06	70.93	64.04	71.12	85.6
74.3	92.35			73.03	72.18									70.24	77.94	64.9	74.28	66.24	66.03	70.96	64.05	71.19	85.61
74.26	92.34			73.05	72.23									70.21	77.92	64.92	74.37	66.21	66.08	70.96	64.02	71.19	85.53
74.3	92.25			73.05	72.2									70.27	77.97	64.92	74.33	66.23	66.11	70.96	64	71.3	85.58
74.3	92.29			73.06	72.22									70.29	78.03	64.96	74.29	66.22	66.16	71.01	64.05	71.32	85.52
74.21	92.27			73.04	72.23									70.23	77.9	64.95	74.35	66.23	66.17	70.97	64.06	71.34	85.44
74.19	92.25			73.07	72.23									70.24	77.97	64.96	74.36	66.23	66.11	71.02	63.99	71.29	85.32
74.19	92.25			73.1	72.2									70.33	78.02	65	74.3	66.26	66.17	71.03	63.97	71.26	85.28
74.25	92.32			73.08	72.24									70.3	78.02	64.94	74.32	66.29	66.15	71.01	63.93	71.33	85.25
74.26	92.29			73.11	72.26									70.34	78	64.96	74.31	66.25	66.15	71	64.03	71.31	85.22
74.27	92.26			73.06	72.2									70.38	78.05	64.92	74.31	66.25	66.17	70.99	64.01	71.33	85.22
74.35	92.31			73.05	72.22									70.32	77.98	64.94	74.35	66.26	66.22	71.06	63.99	71.31	85.22
74.29	92.33			73.03	72.21									70.35	78.01	64.98	74.33	66.32	66.21	71.03	64.08	71.25	85.33
74.25	92.24			73.04	72.18									70.35	78.02	64.96	74.33	66.29	66.25	71.04	64.03	71.21	85.39
74.2	92.27													70.34	77.98	64.97	74.34	66.27	66.28	71.07	64.01	71.24	85.34
74.26	92.3													70.33	78.02	64.97	74.33	66.26	66.29	71.05	64.07	71.23	85.3
74.23	92.35													70.35	77.97	64.97	74.35	66.25	66.31	71	64.06	71.26	85.28
74.25	92.26													70.56	77.98	64.96	74.36	66.22	66.31	71.02	64.03	71.29	85.27
74.3	92.37													70.31	77.94	65.01	74.38	66.24	66.31	71.02	64.05	71.17	85.29
74.23	92.32													70.34	77.97	64.98	74.35	66.26	66.31	71.04	64.04	71.18	85.3
74.32	92.24													70.32	77.96	65.04	74.28	66.32	66.3	71.04	64.04	71.13	85.37
74.21	92.24													70.27	77.91	64.95	74.39	66.28	66.3	71.03	64.08	71.16	85.3
74.26	92.3													70.28	77.87	64.98	74.34	66.29	66.3	71.05	64.03	71.24	85.27
74.23	92.26													70.19	77.87	64.94	74.39	66.27	66.25	71.03	64.01	71.11	85.3
74.34	92.23													70.19	77.87	65.01	74.3	66.32	66.27	71.07	63.97	71.18	85.33
74.29	92.22													70.23	77.88	64.91	74.37	66.32	66.36	71.02	63.94	71.14	85.34
74.28	92.26													70.23	77.93	64.98	74.33	66.28	66.31	71.01	63.98	71.16	85.31
74.22	92.24													70.24	77.9	64.98	74.34	66.27	66.33	70.98	64	71.12	85.36
74.24	92.26													70.29	77.86	64.99	74.3	66.31	66.29	70.98	63.99	71.2	85.34
74.3	92.31													70.27	77.9	64.98	74.31	66.3	66.3	70.92	63.93	71.14	85.37
74.29	92.27													70.52	77.85	65.01	74.31	66.22	66.32	70.98	63.94	71.2	85.26
74.29	92.21													70.33	77.96	65	74.28	66.27	66.28	71.01	63.92	71.21	85.3
74.32	92.33													70.21	77.84	64.98	74.31	66.19	66.32	70.87	63.9	71.2	85.34
74.18	92.28													70.21	77.88	65	74.26	66.15	66.38	70.88	63.9	71.2	85.4
74.27	92.14													70.25	77.82	65.01	74.29	66.13	66.41	70.84	63.89	71.14	85.39
74.25	92.25													70.24	77.88	65.01	74.31	66.19	66.38	70.82	63.89	71.14	85.39
74.25	92.2													70.26	77.89	65.03	74.25	66.1	66.41	70.85	63.9	71.19	85.35
74.29	92.31													70.25	77.83	65	74.24	66.03	66.44	70.9	63.86	71.14	85.34
74.21	92.19													70.24	77.91	64.99	74.27	65.99	66.46	70.87	63.88	71.09	85.44
74.35	92.28													70.22	77.87	65.06	74.19	65.98	66.53	70.88	63.88	71.19	85.36
74.29	92.26													70.19	77.87	65.01	74.23	65.94	66.79	70.8	63.87	71.2	85.4
74.28	92.36													70.24	77.82	64.98	74.28	65.95	66.84	70.83	63.84	71.17	85.4
74.19	92.31													70.22	77.82	64.98	74.26	65.97	66.78	70.81	63.85	71.17	85.43
74.13	92.28													70.21	77.8	65.05	74.19	65.97	66.82	70.82	63.88	71.17	85.34
74.25	92.23													70.23	77.82	65.05	74.24	65.95	66.83	70.83	63.81	71.11	85.42
74.29	92.24													70.21	77.9	64.94	74.3	65.93	66.86	70.8	63.82	71.09	85.44
74.3	92.17													70.2	77.9	64.99	74.29	65.96	66.88	70.81	63.78	71.06	85.44
74.34	92.31													70.22	77.86	65.03	74.22	65.97	66.88	70.8	63.8	71.14	85.38
74.32	92.23													70.21	77.93	65.03	74.23	66.03	66.86	70.74	63.8	71.11	85.38
74.28	92.2													70.25	77.85	65.05	74.23	66.06	66.87	70.78	63.81	71.07	85.47
74.28	92.17													70.22	77.91	65.07	74.19	66.08	66.89	70.79	63.81	71.11	85.54
74.31	92.27													70.21	77.85	65.02	74.32	66.02	66.91	70.72	63.83	71.13	85.73
74.36	92.25													70.19	77.84	65.03	74.27	66.12	66.89	70.71	63.85	71.05	85.72
74.34	92.26													70.21	77.85	65.01	74.29	66.1	66.93	70.72	63.88	71.06	85.69
74.31	92.21													70.21	77.87	65.02	74.28	66.07	66.9	70.72	63.88	71.05	85.72
74.28	92.23													70.24	77.85	64.98	74.26	66.02	66.98	70.68	63.86	71.09	85.78
74.43	92.28													70.22	77.84	64.97	74.31	66.14	66.95	70.71	63.82	71.14	85.78
74.31	92.3													70.26	77.9	64.95	74.28	66.13	66.98	70.72	63.83	71.18	85.68
74.36	92.27													70.22	77.92	64.89	74.3	66.13	66.93	70.72	63.83	71.19	85.78
74.37	92.23													70.19	77.9	64.97	74.26	66.09	66.95	70.78	63.86	71.16	85.8
74.43	92.25													70.19	77.87	64.97	74.24	66.13	67.04	70.76	63.82	71.23	85.74
74.32	92.27													70.22	77.86	64.98	74.24	66.1	67	70.77	63.86	71.12	85.79
74.33	92.31													70.26	77.9	64.92	74.29	66.09	67.02	70.73	63.85	71.18	85.86
74.28	92.28													70.24	77.9	64.89	74.33	65.99	67.03	70.79	63.87	71.2	85.79
74.38	92.32													70.26	77.92	64.97	74.27	66.05	67.01	70.83	63.87	71.17	85.78
74.27	92.28													70.23	77.87	64.92	74.28	66.05	67.03	70.76	63.91	71.07	85.81
74.34	92.22													70.29	77.89	65	74.23	66.02	67.07	70.78	63.88	71.13	85.87
74.27	92.2													70.29	77.88	64.97	74.27	66.01	67.12	70.78	63.9	71.13	85.84
74.33	92.21													70.27	77.87	64.91	74.28	66.01	67.15	70.77	63.89	71.13	85.85
74.33	92.24													70.24	77.92	64.97	74.2	65.97	67.14	70.77	63.96	71.14	85.78
74.28	92.25													70.3	77.92	65.01	74.22	65.98	67.16	70.78	63.97	71.23	85.83
74.42	92.19													70.24	77.86	65.01	74.27	66	67.17	70.86	63.95	71.18	85.77
74.4	92.26													70.25	77.85	64.98	74.23	65.93	67.2	70.83	63.95	71.2	85.78
74.45	92.24													70.22	77.82	65.04	74.23	65.91	67.25	70.82	63.95	71.21	85.83
74.38	92.26													70.23	77.81	65.04	74.26	65.91	67.21	70.86	63.96	71.3	85.78
74.28	92.26													70.28	77.82	65.02	74.29	65.87	67.23	70.92	63.93	71.32	85.82
74.4	92.21													70.25	77.9	65.08	74.26	65.9	67.25	70.87	64	71.26	85.78
74.29	92.26													70.26	77.84	65.06	74.27	65.88	67.33	70.89	63.99	71.29	85.77
74.38	92.26													70.27	77.88	65.08	74.23	65.85	67.29	70.94	63.89	71.25	85.75
74.38	92.35													70.32	77.89	65.03	74.26	65.89	67.28	70.92	63.95	71.2	85.68
74.38	92.31													70.26	77.87	65.06	74.27	65.87	67.34	70.91	63.95	71.2	85.68
74.4	92.32													70.31	77.91	65.07	74.26	65.87	67.33	70.91	63.94	71.27	85.73
74.41	92.2													70.32	77.95	65.01	74.3	65.87	67.37	70.94	63.96	71.22	85.64
74.35	92.2													70.22	77.86	65.04	74.3	65.89	67.39	70.89	63.94	71.31	85.77
74.41	92.25													70.28	77.95	65.01	74.34	65.87	67.34	70.89	63.94	71.38	85.72
74.42	92.25													70.25	77.88	65.08	74.25	65.83	67.39	70.95	63.94	71.35	85.72
74.41	92.2													70.27	77.87	65.01	74.28	65.81	67.4	70.95	63.9	71.38	85.77
74.34	92.25													70.29	77.87	65.02	74.27	65.84	67.37	70.93	63.93	71.32	85.73
74.39	92.22													70.24	77.87	64.98	74.34	65.9	67.41	70.95	64	71.36	85.69
74.47	92.26													70.21	77.85	65.03	74.27	65.8	67.35	70.88	64	71.31	85.84
74.38	92.27													70.17	77.85	65.04	74.27	65.84	67.39	70.94	63.94	71.29	85.77
74.33	92.23													70.17	77.82	65.08	74.24	65.87	67.37	70.94	63.93	71.25	85.81
74.31	92.19													70.2	77.85	65.07	74.24	65.84	67.41	70.92	63.95	71.17	85.81
74.33	92.29													70.22	77.83	65.03	74.26	65.79	67.45	70.87	63.96	71.23	85.95
74.28	92.24													70.22	77.83	65.02	74.3	65.82	67.42	70.83	63.92	71.27	85.82
74.38	92.15													70.2	77.85	65.08	74.21	65.85	67.49	70.8	63.99	71.21	85.85
74.34	92.21													70.21	77.8	65.03	74.25	65.81	67.49	70.75	63.97	71.23	85.85
74.43	92.21													70.22	77.84	65.09	74.2	65.73	67.49	70.75	63.96	71.33	85.81
74.37	92.21													70.24	77.84	65.04	74.24	65.74	67.52	70.75	63.97	71.29	85.87
74.36	92.26													70.23	77.89	65.02	74.26	65.71	67.7	70.72	63.93	71.25	85.9
74.32	92.25													70.22	77.88	65.02	74.25	65.68	67.68	70.74	63.95	71.29	85.87
74.46	92.25													70.25	77.85	65.02	74.25	65.76	67.71	70.73	63.9	71.32	85.9
74.31	92.19													70.23	77.9	65.05	74.25	65.74	67.77	70.75	63.91	71.3	85.89
74.35	92.2													70.23	77.85	65.04	74.23	65.79	67.76	70.76	63.84	71.29	85.84
74.37	92.26													70.32	77.92	65.05	74.26	65.74	67.76	70.75	63.81	71.16	85.89
74.28	92.2													70.29	77.88	65.06	74.21	65.71	67.75	70.77	63.84	71.18	85.9
74.46	92.21													70.25	77.87	65.04	74.21	65.78	67.67	70.76	63.82	71.23	85.92
74.37	92.21													70.24	77.84	65.05	74.23	65.76	67.74	70.74	63.85	71.21	85.89
74.34	92.23													70.24	77.85	65.03	74.22	65.79	67.71	70.68	63.76	71.25	85.77
74.38	92.25													70.27	77.85	65.02	74.24	65.88	67.71	70.7	63.78	71.25	85.87
74.27	92.21													70.27	77.85	65.04	74.23	65.92	67.67	70.68	63.74	71.2	85.87
74.32	92.23													70.24	77.85	65.04	74.25	65.91	67.69	70.69	63.76	71.12	85.89
74.45	92.17													70.28	77.88	65.02	74.27	65.94	67.65	70.69	63.75	71.16	85.95
74.37	92.16													70.28	77.83	65.03	74.25	65.93	67.71	70.73	63.76	71.07	85.9
74.3	92.12													70.28	77.79	65.06	74.28	65.97	67.64	70.73	63.76	71.18	85.93
74.42	92.17													70.3	77.89	65.06	74.23	65.88	67.66	70.71	63.78	71.22	85.83
74.34	92.16													70.29	77.87	65.03	74.22	65.87	67.59	70.78	63.83	71.19	85.82
74.3	92.19													70.27	77.91	65.07	74.21	65.88	67.73	70.7	63.81	71.17	85.79
74.36	92.23													70.3	77.83	65.04	74.24	65.89	67.69	70.66	63.8	71.19	85.9
74.3	92.2													70.29	77.81	65.09	74.2	65.9	67.62	70.67	63.81	71.19	85.86
74.31	92.14													70.24	77.88	65.07	74.17	65.92	67.61	70.69	63.8	71.23	85.92
74.36	92.2													70.26	77.86	65.07	74.17	65.93	67.65	70.69	63.8	71.23	85.94
74.26	92.13													70.3	77.83	65.04	74.23	65.95	67.68	70.7	63.8	71.23	85.85
74.37	92.2													70.28	77.83	65.06	74.23	65.94	67.73	70.72	63.76	71.25	85.9
74.37	92.14													70.22	77.87	65.02	74.2	65.91	67.65	70.64	63.75	71.26	85.94
74.37	92.18													70.29	77.86	65.02	74.26	65.88	67.75	70.64	63.78	71.28	85.9
74.29	92.1													70.24	77.86	65.08	74.31	65.88	67.73	70.65	63.8	71.26	85.91
74.33	92.19													70.26	77.84	64.99	74.3	65.95	67.7	70.64	63.79	71.3	85.86
74.37	92.15													70.3	77.83	65.06	74.27	65.87	67.74	70.69	63.8	71.27	85.93
74.44	92.15													70.29	77.83	65.04	74.31	65.87	67.68	70.68	63.77	71.3	85.9
74.39	92.17													70.61	77.86	65.05	74.27	65.84	67.66	70.64	63.79	71.34	85.9
74.37	92.17													70.26	77.87	65.04	74.29	65.86	67.76	70.62	63.78	71.27	85.88
74.34	92.16													70.28	77.85	65.04	74.28	65.78	67.81	70.65	63.8	71.26	85.88
74.36	92.15													70.27	77.86	65.12	74.3	65.77	67.76	70.65	63.78	71.34	85.89
74.32	92.16													70.26	77.83	65.09	74.24	65.74	67.76	70.63	63.8	71.36	85.87
74.41	92.21													70.27	77.82	65.05	74.31	65.73	67.7	70.64	63.76	71.33	85.86
74.26	92.13													70.25	77.86	65.07	74.29	65.76	67.69	70.66	63.81	71.29	85.86
74.3	92.2													70.28	77.88	65.03	74.26	65.84	67.62	70.69	63.79	71.33	85.83
74.26	92.17													70.25	77.89	65.04	74.28	65.91	67.61	70.6	63.79	71.35	85.78
74.33	92.14													70.28	77.88	65.04	74.34	65.88	67.62	70.61	63.76	71.44	85.71
74.34	92.19													70.27	77.86	65.1	74.27	65.87	67.64	70.55	63.75	71.48	85.75
74.25	92.18													70.51	77.89	65.1	74.25	65.88	67.61	70.6	63.75	71.37	85.73
74.35	92.2													70.31	77.86	65.09	74.26	65.91	67.58	70.58	63.74	71.37	85.75
74.34	92.17													70.3	77.87	65.12	74.28	65.91	67.59	70.6	63.76	71.34	85.76
74.36	92.2													70.27	77.86	65.07	74.26	65.88	67.59	70.6	63.8	71.38	85.67
74.29	92.22													70.28	77.86	65.05	74.27	65.86	67.58	70.6	63.75	71.35	85.72
74.32	92.19													70.23	77.82	65.06	74.28	65.9	67.58	70.6	63.76	71.29	85.71
74.28	92.23													70.24	77.81	65.08	74.23	65.91	67.67	70.59	63.73	71.34	85.74
74.38	92.23													70.23	77.75	65.07	74.24	65.89	67.64	70.63	63.74	71.38	85.71
74.29	92.13													70.22	77.83	65.09	74.19	65.85	67.63	70.62	63.77	71.38	85.75
74.41	92.14													70.18	77.82	65.06	74.3	65.95	67.61	70.68	63.79	71.4	85.69
74.35	92.25													70.16	77.86	65.06	74.25	66	67.57	70.66	63.81	71.43	85.71
74.35	92.23													70.18	77.76	65.11	74.22	66.05	67.66	70.67	63.8	71.41	85.67
74.24	92.25													70.24	77.81	65.07	74.22	66.07	67.72	70.65	63.77	71.39	85.71
74.24	92.13													70.24	77.82	65.03	74.29	66.12	67.62	70.67	63.79	71.43	85.7
74.3	92.21													70.21	77.78	65.04	74.25	66.1	67.78	70.68	63.85	71.38	85.72
74.24	92.13													70.2	77.79	64.99	74.29	66.06	67.74	70.66	63.87	71.44	85.77
74.32	92.13													70.22	77.77	65.11	74.24	65.99	67.78	70.67	63.84	71.46	85.69
74.32	92.18													70.21	77.84	65.04	74.33	66.02	67.77	70.67	63.85	71.49	85.72
74.27	92.09													70.24	77.78	65.08	74.25	65.97	67.75	70.69	63.86	71.51	85.68
74.29	92.18													70.23	77.78	65.04	74.29	65.99	67.79	70.68	63.85	71.63	85.65
74.38	92.17													70.19	77.79	65.08	74.22	66	67.82	70.67	63.88	71.58	85.64
74.41	92.17													70.2	77.81	65.04	74.24	65.94	67.82	70.68	63.82	71.69	85.72
74.31	92.11													70.21	77.85	65.08	74.2	65.87	67.83	70.74	63.88	71.64	85.73
74.3	92.12													70.17	77.79	65.06	74.23	65.89	67.83	70.68	63.87	71.66	85.71
74.29	92.12													70.18	77.83	65.14	74.15	65.88	67.87	70.77	63.88	71.73	85.7
74.33	92.05													70.18	77.82	65	74.28	65.86	67.93	70.72	63.87	71.67	85.65
74.32	92.11													70.19	77.77	65.03	74.28	65.79	67.99	70.73	63.84	71.72	85.72
74.36	92.14													70.17	77.8	64.99	74.34	65.79	68.09	70.71	63.86	71.7	85.7
74.31	92.12													70.23	77.81	65.09	74.22	65.74	68.06	70.73	63.88	71.7	85.7
74.3	92.14													70.21	77.87	65.06	74.26	65.71	68.03	70.75	63.85	71.73	85.78
74.32	92.12													70.17	77.86	65.06	74.2	65.75	67.97	70.72	63.78	71.85	85.69
74.34	92.17													70.17	77.79	65.04	74.24	65.71	67.99	70.73	63.82	71.83	85.73
74.35	92.08													70.23	77.77	65.06	74.25	65.76	67.95	70.76	63.85	71.79	85.68
74.32	92.13													70.21	77.81	65	74.33	65.76	67.94	70.77	63.85	71.79	85.69
74.33	92.12													70.18	77.79	65.07	74.25	65.74	68.06	70.76	63.84	71.93	85.64
74.34	92.17													70.19	77.81	65.07	74.31	65.76	68	70.73	63.85	71.82	85.55
74.37	92.13													70.19	77.81	65.03	74.27	65.72	68	70.78	63.88	71.85	85.62
74.32	92.09													70.2	77.91	64.98	74.34	65.7	68.05	70.76	63.9	71.83	85.56
74.34	92.09													70.21	77.89	65	74.32	65.78	67.98	70.73	63.94	71.85	85.61
74.32	92.12													70.23	77.85	64.94	74.37	65.75	68.08	70.72	63.9	71.89	85.64
74.37	92.18													70.18	77.87	64.96	74.31	65.8	68.08	70.76	63.88	71.92	85.6
74.39	92.15													70.24	77.87	65	74.38	65.73	68.1	70.74	63.89	71.83	85.56
74.33	92.1													70.25	77.9	64.98	74.36	65.79	68.09	70.76	63.93	71.91	85.62
74.33	92.12													70.25	77.9	64.96	74.43	65.72	68.13	70.73	63.91	71.8	85.63
74.33	92.19													70.21	77.95	64.92	74.47	65.67	68.12	70.73	63.96	71.79	85.75
74.32	92.15													70.23	77.88	64.94	74.39	65.68	68.09	70.71	63.94	71.86	85.71
74.39	92.14													70.26	77.89	64.96	74.39	65.7	68.19	70.73	63.99	71.9	85.68
74.38	92.16													70.21	77.88	64.94	74.44	65.75	68.13	70.74	63.93	71.94	85.7
74.31	92.12													70.21	77.86	64.93	74.42	65.69	68.22	70.79	63.93	71.97	85.71
74.41	92.12													70.23	77.9	64.92	74.4	65.71	68.18	70.76	63.96	71.97	85.71
74.29	92.16													70.16	77.79	64.87	74.46	65.71	68.24	70.76	63.95	72.01	85.77
74.37	92.17													70.18	77.83	64.92	74.4	65.82	68.26	70.74	63.96	72.08	85.74
74.31	92.16													70.21	77.8	64.91	74.4	65.74	68.25	70.8	63.97	72.08	85.7
74.32	92.16													70.22	77.82	64.93	74.41	65.77	68.23	70.78	63.95	72.06	85.71
74.29	92.18													70.21	77.84	64.93	74.41	65.82	68.25	70.78	63.93	72.08	85.64
74.31	92.18													70.23	77.85	64.93	74.29	65.76	68.22	70.8	63.95	72.12	85.73
74.26	92.17													70.23	77.85	64.97	74.34	65.84	68.21	70.81	63.88	72.13	85.66
74.36	92.2													70.19	77.86	64.96	74.36	65.75	68.25	70.84	63.91	72.11	85.69
74.33	92.24													70.17	77.87	64.99	74.34	65.73	68.2	70.79	63.94	72.13	85.74
74.26	92.25													70.25	77.87	64.99	74.38	65.71	68.19	70.8	63.94	72.11	85.71
74.3	92.21													70.25	77.87	64.97	74.35	65.76	68.19	70.84	63.89	72.12	85.76
74.27	92.26													70.22	77.85	65	74.38	65.74	68.2	70.83	63.97	72.08	85.66
74.39	92.27													70.25	77.84	64.94	74.35	65.75	68.21	70.85	63.95	72.21	85.65
74.28	92.21													70.18	77.81	64.94	74.4	65.67	68.27	70.83	63.9	72.15	85.68
74.34	92.22													70.21	77.78	64.99	74.38	65.73	68.24	70.84	63.88	72.14	85.7
74.28	92.24													70.23	77.81	65	74.35	65.78	68.25	70.82	63.94	72.19	85.7
74.23	92.22													70.23	77.81	64.93	74.37	65.73	68.3	70.78	63.93	72.21	85.66
74.19	92.21													70.21	77.81	64.93	74.42	65.67	68.27	70.84	63.92	72.29	85.59
74.2	92.23													70.22	77.86	64.98	74.32	65.63	68.31	70.83	63.92	72.27	85.7
74.25	92.23													70.23	77.86	64.98	74.33	65.67	68.29	70.84	63.97	72.13	85.75
74.19	92.28													70.24	77.89	64.91	74.37	65.71	68.33	70.88	63.98	72.21	85.77
74.28	92.28													70.2	77.83	64.9	74.4	65.72	68.32	70.82	63.92	72.22	85.71
74.26	92.25													70.22	77.86	64.91	74.42	65.75	68.29	70.85	63.98	72.22	85.64
74.25	92.29													70.16	77.83	64.92	74.39	65.72	68.29	70.82	63.96	72.21	85.7
74.32	92.35													70.19	77.87	64.85	74.4	65.76	68.37	70.83	63.98	72.19	85.81
74.24	92.33													70.2	77.86	64.86	74.57	65.85	68.3	70.79	63.97	72.19	85.85
74.19	92.27													70.25	77.82	64.9	74.45	65.83	68.37	70.8	63.97	72.17	85.9
74.23	92.38													70.21	77.86	64.93	74.37	65.75	68.33	70.79	63.99	72.28	85.88
74.27	92.34													70.22	77.81	64.95	74.37	65.73	68.4	70.8	64.02	72.19	85.83
74.2	92.36													70.19	77.84	64.93	74.39	65.67	68.4	70.77	63.97	72.2	85.81
74.26	92.35													70.19	77.85	64.94	74.37	65.63	68.41	70.78	63.99	72.22	85.81
74.24	92.36													70.19	77.85	64.88	74.59	65.65	68.4	70.76	63.92	72.23	85.77
74.22	92.34													70.22	77.8	64.87	74.46	65.63	68.41	70.8	63.96	72.18	85.82
74.21	92.31													70.2	77.86	64.91	74.41	65.62	68.41	70.76	63.97	72.23	85.78
74.23	92.35													70.24	77.87	64.9	74.42	65.71	68.4	70.77	63.94	72.29	85.8
74.18	92.33													70.21	77.85	64.91	74.35	65.66	68.39	70.73	63.92	72.19	85.88
74.22	92.33													70.21	77.84	64.93	74.45	65.71	68.38	70.72	63.97	72.16	85.87
74.18	92.37													70.18	77.85	64.89	74.37	65.68	68.47	70.73	63.93	72.26	85.84
74.1	92.3													70.22	77.82	64.92	74.36	65.65	68.44	70.74	63.91	72.2	85.8
74.16	92.35													70.21	77.86	64.93	74.3	65.68	68.39	70.75	63.99	72.25	85.76
74.15	92.38													70.2	77.81	64.91	74.41	65.65	68.45	70.79	63.99	72.22	85.8
74.2	92.36													70.2	77.78	64.85	74.47	65.75	68.33	70.73	63.98	72.22	85.81
74.2	92.35													70.22	77.83	64.88	74.45	65.76	68.22	70.7	63.93	72.24	85.83
74.21	92.33													70.21	77.8	64.86	74.47	65.83	68.23	70.74	63.91	72.16	85.86
74.18	92.29													70.23	77.87	64.86	74.48	65.89	68.23	70.75	63.95	72.15	85.86
74.16	92.31													70.19	77.83	64.85	74.45	65.95	68.22	70.78	63.93	72.17	85.9
74.16	92.33													70.28	77.74	64.86	74.47	66.03	68.21	70.74	63.92	72.15	85.88
74.26	92.32													70.19	77.75	64.79	74.65	66.04	68.14	70.77	63.94	72.2	85.81
74.22	92.34													70.23	77.81	64.83	74.68	66.06	68.1	70.76	63.91	72.23	85.84
74.15	92.35													70.19	77.8	64.89	74.5	66.02	68.08	70.73	63.87	72.26	85.82
74.18	92.27													70.19	77.85	64.87	74.52	66.09	68.08	70.74	63.9	72.25	85.77
74.2	92.33													70.17	77.87	64.89	74.67	66.07	68.09	70.75	63.87	72.26	85.79
74.2	92.29													70.19	77.84	64.89	74.52	66.08	68.13	70.74	63.89	72.27	85.84
74.25	92.28													70.18	77.82	64.92	74.47	65.99	68.13	70.76	63.88	72.3	85.84
74.21	92.33													70.19	77.82	64.89	74.47	65.97	68.11	70.75	63.88	72.32	85.71
74.25	92.35													70.22	77.81	64.95	74.42	66.03	68.13	70.75	63.88	72.28	85.75
74.24	92.28													70.21	77.81	64.9	74.47	66.01	68.18	70.79	63.92	72.32	85.72
74.27	92.25													70.17	77.86	64.85	74.53	66.03	68.19	70.75	63.9	72.3	85.7
74.29	92.27													70.22	77.81	64.85	74.49	66.07	68.19	70.72	63.91	72.32	85.7
74.26	92.33													70.21	77.81	64.86	74.47	66.06	68.18	70.72	63.95	72.3	85.68
74.23	92.34													70.25	77.78	64.85	74.64	66.03	68.17	70.7	63.91	72.35	85.8
74.26	92.32													70.24	77.81	64.83	74.49	66.01	68.1	70.68	63.94	72.31	85.75
74.23	92.25													70.25	77.79	64.89	74.47	66.05	68.12	70.75	63.91	72.35	85.67
74.18	92.37													70.24	77.87	64.87	74.59	66.02	68.08	70.73	63.97	72.35	85.68
74.23	92.33													70.22	77.83	64.88	74.59	65.92	68.12	70.7	63.97	72.36	85.65
74.14	92.33													70.23	77.85	64.91	74.46	65.94	68.08	70.67	63.95	72.33	85.6
74.27	92.34													70.23	77.81	64.89	74.47	65.99	68.13	70.68	63.94	72.37	85.66
74.22	92.39													70.23	77.75	64.91	74.47	65.96	68.18	70.73	63.91	72.38	85.69
74.11	92.27													70.22	77.8	64.88	74.45	65.97	68.12	70.7	63.95	72.29	85.75
74.15	92.38													70.25	77.83	64.9	74.61	65.91	68.1	70.71	63.9	72.37	85.7
74.21	92.42													70.23	77.74	64.92	74.45	65.79	68.18	70.73	63.92	72.42	85.66
74.18	92.34													70.19	77.76	64.94	74.39	65.77	68.16	70.72	63.92	72.47	85.6
74.26	92.37													70.19	77.76	64.88	74.58	65.75	68.18	70.74	64	72.41	85.62
74.2	92.35													70.24	77.8	64.88	74.62	65.72	68.12	70.74	63.95	72.39	85.59
74.22	92.35													70.24	77.85	64.9	74.41	65.75	68.15	70.75	63.93	72.42	85.61
74.2	92.42													70.26	77.78	64.91	74.46	65.7	68.13	70.79	63.95	72.41	85.58
74.2	92.39													70.21	77.84	64.93	74.46	65.73	68.16	70.73	63.89	72.4	85.59
74.16	92.37													70.24	77.82	64.88	74.43	65.75	68.11	70.72	63.91	72.45	85.53
74.19	92.47													70.25	77.74	64.94	74.41	65.76	68.11	70.75	63.92	72.49	85.53
74.26	92.45													70.21	77.8	64.91	74.39	65.79	68.11	70.79	63.92	72.5	85.62
74.18	92.43													70.22	77.77	64.85	74.51	65.7	68.09	70.75	63.91	72.67	85.61
74.2	92.44													70.24	77.76	64.89	74.47	65.7	68.08	70.75	63.9	72.62	85.56
74.18	92.43													70.22	77.77	64.89	74.41	65.79	68.1	70.73	63.94	72.66	85.55
74.15	92.43													70.19	77.8	64.9	74.49	65.83	68.12	70.76	63.93	72.63	85.58
74.12	92.46													70.24	77.79	64.86	74.51	66	68.14	70.79	63.91	72.61	85.54
74.17	92.45													70.2	77.77	64.87	74.52	66.03	68.03	70.75	63.93	72.63	85.57
74.14	92.42													70.2	77.79	64.88	74.48	66	68.11	70.79	63.9	72.63	85.53
74.13	92.44													70.2	77.74	64.84	74.51	66.07	68.13	70.78	63.88	72.6	85.58
74.11	92.39													70.2	77.73	64.85	74.45	66.02	68.11	70.76	63.88	72.66	85.61
74.1	92.43													70.18	77.79	64.86	74.44	66.07	68.16	70.77	63.83	72.68	85.57
74.12	92.43													70.22	77.76	64.87	74.41	66.06	68.07	70.71	63.85	72.67	85.56
74.09	92.45													70.21	77.78	64.9	74.42	66.09	68.16	70.7	63.87	72.71	85.52
74.12	92.45													70.2	77.83	64.95	74.35	66.1	68.13	70.7	63.85	72.62	85.47
74.15	92.53													70.2	77.79	64.88	74.36	66.14	68.16	70.72	63.81	72.64	85.29
74.25	92.72													70.2	77.8	64.95	74.37	66.13	68.13	70.7	63.85	72.61	85.3
74.22	92.7													70.22	77.74	64.89	74.44	66.03	68.13	70.73	63.83	72.66	85.21
74.19	92.69													70.24	77.79	64.96	74.38	66.09	68.12	70.73	63.85	72.66	85.2
74.17	92.69													70.2	77.75	64.93	74.43	66.09	68.13	70.72	63.87	72.74	85.21
74.19	92.68													70.22	77.73	64.94	74.35	66.09	68.11	70.74	63.89	72.72	85.3
74.18	92.75													70.21	77.75	64.89	74.44	66.05	68.12	70.76	63.91	72.79	85.37
74.21	92.71													70.2	77.78	64.86	74.47	66.06	68.13	70.74	63.86	72.72	85.37
74.21	92.71													70.16	77.81	64.88	74.49	66.09	68.11	70.78	63.85	72.81	85.37
74.17	92.69													70.22	77.79	64.89	74.41	66.06	68.13	70.76	63.85	72.85	85.42
74.21	92.73													70.23	77.77	64.81	74.47	66.06	68.2	70.71	63.87	72.81	85.39
74.16	92.69													70.18	77.78	64.87	74.42	65.98	68.22	70.75	63.85	72.75	85.47
74.2	92.7													70.18	77.79	64.84	74.52	66.02	68.23	70.73	63.86	72.8	85.45
74.2	92.7													70.19	77.82	64.86	74.44	66.02	68.23	70.74	63.83	72.76	85.41
74.23	92.69													70.25	77.76	64.91	74.44	65.98	68.26	70.76	63.91	72.73	85.47
74.17	92.7													70.21	77.78	64.91	74.41	66.02	68.25	70.74	63.88	72.86	85.44
74.2	92.69													70.24	77.76	64.92	74.41	65.96	68.21	70.75	63.91	72.75	85.49
74.18	92.73													70.22	77.82	64.9	74.4	65.95	68.25	70.75	63.94	72.76	85.48
74.12	92.73													70.23	77.8	64.91	74.39	65.96	68.24	70.75	63.93	72.8	85.45
74.2	92.67													70.23	77.77	64.94	74.41	65.96	68.24	70.74	63.91	72.78	85.51
74.2	92.72													70.17	77.85	64.93	74.46	65.96	68.3	70.74	63.89	72.84	85.58
74.17	92.74													70.18	77.84	64.96	74.41	65.9	68.29	70.82	63.9	72.84	85.53
74.15	92.74													70.19	77.79	64.91	74.44	65.94	68.34	70.8	63.92	72.87	85.57
74.22	92.75													70.2	77.82	64.89	74.45	65.92	68.3	70.79	63.95	72.84	85.57
74.15	92.76													70.22	77.83	64.89	74.39	65.94	68.32	70.86	63.92	72.85	85.53
74.17	92.72													70.19	77.82	64.85	74.49	65.86	68.32	70.77	63.94	72.84	85.55
74.14	92.73													70.21	77.84	64.91	74.43	65.92	68.33	70.78	63.97	72.81	85.58
74.1	92.73													70.21	77.81	64.93	74.38	65.95	68.27	70.74	63.98	72.77	85.61
74.15	92.69													70.21	77.82	64.87	74.59	66	68.28	70.75	64.01	72.78	85.52
74.14	92.77													70.16	77.81	64.89	74.44	66.07	68.24	70.78	64.03	72.74	85.61
74.17	92.72													70.21	77.78	64.85	74.62	65.96	68.26	70.78	64.05	72.79	85.58
74.18	92.82													70.23	77.77	64.92	74.47	65.98	68.25	70.8	64.05	72.75	85.67
74.2	92.77													70.19	77.79	64.93	74.44	66	68.26	70.8	64.06	72.68	85.63
74.19	92.79													70.23	77.77	64.91	74.44	65.98	68.2	70.77	64.04	72.67	85.64
74.23	92.73													70.22	77.78	64.94	74.46	66.02	68.2	70.75	64.02	72.69	85.6
74.16	92.71													70.19	77.82	64.88	74.42	66.02	68.21	70.82	64.03	72.69	85.61
74.17	92.77													70.24	77.81	64.92	74.42	66	68.21	70.8	64.03	72.66	85.64
74.17	92.79													70.19	77.8	64.91	74.59	66.01	68.25	70.78	64.02	72.67	85.64
74.18	92.76													70.17	77.78	64.96	74.41	66.07	68.16	70.79	64.08	72.66	85.59
74.19	92.73													70.24	77.79	64.94	74.43	66.06	68.11	70.81	64.04	72.74	85.62
74.19	92.75													70.26	77.84	64.93	74.42	66.02	68.08	70.79	64.04	72.69	85.59
74.17	92.77													70.24	77.83	64.85	74.42	66.04	68.07	70.82	64.08	72.68	85.64
74.19	92.75													70.29	77.82	64.82	74.47	66.1	68.1	70.8	64.08	72.69	85.59
74.17	92.75													70.23	77.79	64.89	74.4	66.07	68.1	70.83	64.07	72.7	85.57
74.16	92.8													70.28	77.86	64.83	74.45	66.08	68.04	70.79	64.09	72.84	85.58
74.16	92.8													70.2	77.81	64.87	74.44	66.07	68.05	70.75	64.09	72.75	85.6
74.16	92.78													70.22	77.78	64.9	74.47	66.1	68.06	70.78	64.11	72.76	85.53
74.16	92.84													70.2	77.79	64.86	74.49	66.05	68.1	70.78	64.07	72.86	85.52
74.18	92.77													70.2	77.83	64.82	74.48	66.04	68.05	70.75	64.1	72.9	85.5
74.17	92.78													70.19	77.74	64.88	74.44	65.96	68.11	70.77	64.09	72.91	85.35
74.17	92.77													70.23	77.8	64.87	74.45	65.95	68.1	70.78	64.12	72.84	85.3
74.15	92.77													70.23	77.79	64.88	74.4	65.94	68.1	70.76	64.12	72.78	85.29
74.16	92.78													70.19	77.78	64.88	74.45	65.93	68.08	70.78	64.07	72.85	85.26
74.13	92.77													70.2	77.8	64.87	74.43	65.96	68.06	70.77	64.06	72.86	85.32
74.14	92.85													70.25	77.82	64.83	74.67	65.91	68.04	70.75	64.08	72.81	85.35
74.17	92.83													70.19	77.79	64.88	74.44	65.94	68.02	70.75	64.1	72.81	85.35
74.16	92.83													70.18	77.77	64.87	74.45	65.96	67.92	70.77	64.09	72.81	85.29
74.14	92.87													70.2	77.81	64.86	74.6	65.87	68.01	70.77	64.13	72.75	85.29
74.11	92.82													70.21	77.83	64.81	74.52	65.88	68	70.78	64.09	72.84	85.27
74.15	92.77													70.2	77.83	64.88	74.44	65.87	67.94	70.72	64.1	72.84	85.26
74.13	92.82													70.2	77.8	64.88	74.48	65.85	67.95	70.72	64.07	72.88	85.27
74.12	92.78													70.23	77.79	64.91	74.37	65.76	67.95	70.7	64.07	72.89	85.29
74.18	92.81													70.21	77.72	64.9	74.37	65.84	67.92	70.71	64.04	72.95	85.26
74.15	92.82													70.22	77.79	64.86	74.39	65.84	67.91	70.75	64.06	72.95	85.24
74.17	92.81													70.23	77.78	64.88	74.38	65.88	67.95	70.7	64.08	72.98	85.28
74.15	92.83													70.19	77.86	64.92	74.41	65.89	67.88	70.74	64.08	72.96	85.28
74.21	92.87													70.22	77.81	64.88	74.59	66.01	67.84	70.72	64.08	73.06	85.28
74.18	92.86													70.23	77.74	64.88	74.4	66.05	67.8	70.73	64.06	72.92	85.37
74.21	92.83													70.2	77.76	64.88	74.43	66.09	67.86	70.71	64	73	85.27
74.16	92.78													70.24	77.8	64.88	74.44	66.07	67.79	70.72	63.99	72.96	85.31
74.19	92.86													70.19	77.75	64.9	74.49	66.08	67.85	70.73	64.03	73.02	85.23
74.26	92.86													70.23	77.82	64.85	74.4	66.12	67.87	70.71	64	72.97	85.29
74.2	92.81													70.24	77.79	64.89	74.44	66.12	67.77	70.7	64.04	73.03	85.26
74.22	92.82													70.26	77.78	64.86	74.48	66.08	67.77	70.73	64.03	73.01	85.27
74.23	92.84													70.19	77.75	64.87	74.42	66.18	67.76	70.72	64.01	72.98	85.35
74.22	92.82													70.24	77.8	64.95	74.33	66.22	67.75	70.72	64.01	73.03	85.29
74.23	92.83													70.25	77.69	64.89	74.41	66.17	67.82	70.71	64.03	73.08	85.25
74.23	92.85													70.25	77.85	64.91	74.39	66.2	67.75	70.7	64.01	73.07	85.32
74.24	92.86													70.26	77.81	64.87	74.41	66.26	67.71	70.72	64.02	73.05	85.27
74.22	92.86													70.21	77.76	64.89	74.44	66.19	67.66	70.73	64.05	72.99	85.24
74.21	92.87													70.25	77.77	64.88	74.4	66.28	67.66	70.69	64.01	73.04	85.23
74.24	92.88													70.25	77.78	64.88	74.43	66.26	67.63	70.73	63.96	73	85.32
74.27	92.83													70.21	77.77	64.95	74.44	66.23	67.68	70.75	64.03	72.98	85.36
74.2	92.83													70.22	77.72	64.87	74.43	66.22	67.68	70.68	63.97	72.92	85.31
74.21	92.85													70.22	77.78	64.9	74.42	66.29	67.65	70.7	64.02	73.06	85.26
74.28	92.84													70.24	77.78	64.96	74.34	66.31	67.65	70.65	64.01	73	85.33
74.29	92.85													70.27	77.83	64.89	74.42	66.29	67.64	70.72	64.01	73.07	85.3
74.25	92.88													70.23	77.8	64.88	74.39	66.27	67.6	70.72	63.99	73.01	85.3
74.23	92.88													70.22	77.78	64.93	74.4	66.29	67.65	70.72	63.95	73.01	85.37
74.26	92.86													70.21	77.77	64.9	74.37	66.27	67.62	70.74	63.98	73	85.35
74.21	92.9													70.27	77.84	64.86	74.41	66.22	67.7	70.72	64	72.97	85.29
74.22	92.93													70.25	77.85	64.83	74.43	66.2	67.76	70.75	64.01	73.05	85.31
74.23	92.88													70.27	77.79	64.85	74.44	66.13	67.7	70.73	63.96	73.06	85.24
74.26	92.89													70.21	77.78	64.85	74.43	66.11	67.71	70.73	63.98	73.06	85.26
74.26	92.89													70.27	77.82	64.85	74.52	66.12	67.71	70.73	64.04	73.1	85.22
74.31	92.9													70.25	77.79	64.85	74.45	66.13	67.72	70.76	63.99	73.01	85.29
74.27	92.88													70.23	77.79	64.85	74.45	66.06	67.75	70.74	63.99	73.03	85.31
74.28	92.91													70.24	77.8	64.85	74.45	66.09	67.69	70.74	64	73.04	85.32
74.31	92.92													70.27	77.82	64.89	74.44	66.11	67.71	70.74	64	73	85.28
74.27	92.88													70.23	77.8	64.91	74.39	66.09	67.68	70.75	64	73.09	85.35
74.32	92.93													70.27	77.79	64.87	74.42	66.14	67.66	70.75	64.04	72.97	85.37
74.29	92.94													70.25	77.81	64.88	74.42	66.1	67.75	70.71	63.98	72.98	85.31
74.33	92.92													70.22	77.8	64.91	74.38	66.09	67.72	70.72	64.02	72.97	85.33
74.28	92.89													70.25	77.77	64.92	74.41	66.07	67.76	70.68	63.98	73.14	85.27
74.27	92.92													70.22	77.76	64.9	74.42	66.05	67.79	70.69	63.97	73.15	85.23
74.29	92.96													70.23	77.76	64.94	74.42	66.03	67.72	70.71	63.96	73.07	85.19
74.32	92.95													70.24	77.79	64.88	74.47	66.03	67.77	70.72	64	73.08	85.23
74.31	92.95													70.25	77.83	64.87	74.4	65.97	67.86	70.69	63.98	73.03	85.22
74.36	92.95													70.27	77.83	64.91	74.44	65.94	67.74	70.7	64.02	73.06	85.19
74.29	92.98													70.29	77.8	64.95	74.38	65.99	67.77	70.74	63.95	73.06	85.23
74.3	92.95													70.24	77.83	64.88	74.44	65.98	67.76	70.74	63.97	73.13	85.28
74.26	92.93													70.24	77.84	64.87	74.47	65.96	67.81	70.72	63.97	73.11	85.21
74.32	93													70.26	77.8	64.89	74.45	66.01	67.77	70.72	63.95	73.12	85.23
74.31	92.97													70.22	77.76	64.9	74.4	66.03	67.73	70.69	63.97	73.15	85.2
74.27	92.92													70.23	77.84	64.93	74.52	66.07	67.73	70.72	64.01	73.17	85.21
74.22	92.94													70.28	77.83	64.92	74.42	65.97	67.75	70.69	63.93	73.2	85.24
74.36	92.99													70.27	77.78	64.87	74.43	65.97	67.76	70.7	63.92	73.13	85.25
74.26	92.92													70.27	77.81	64.93	74.36	65.92	67.81	70.66	63.94	73.15	85.26
74.25	92.95													70.22	77.81	64.85	74.47	65.95	67.8	70.69	63.92	73.19	85.24
74.31	92.98													70.24	77.75	64.83	74.44	66	67.77	70.72	63.92	73.15	85.29
74.33	93.02													70.25	77.82	64.9	74.39	65.97	67.75	70.68	63.96	73.17	85.31
74.29	92.96													70.24	77.83	64.9	74.4	65.95	67.84	70.7	63.93	73.16	85.24
74.34	93													70.22	77.82	64.88	74.38	66.03	67.75	70.63	63.93	73.15	85.31
74.29	92.96													70.26	77.79	64.89	74.38	65.97	67.81	70.68	63.92	73.18	85.28
74.28	93													70.24	77.78	64.95	74.33	66	67.74	70.64	63.92	73.21	85.33
74.29	92.98													70.24	77.72	64.96	74.38	65.99	67.77	70.72	63.93	73.23	85.38
74.29	92.98													70.24	77.79	64.96	74.35	66.04	67.82	70.68	63.94	73.22	85.4
74.29	93.01													70.22	77.82	64.99	74.39	65.99	67.87	70.66	63.96	73.22	85.4
74.3	93.03													70.24	77.76	64.96	74.42	65.97	67.83	70.65	63.95	73.25	85.42
74.31	92.99													70.22	77.81	64.87	74.48	65.93	67.84	70.69	63.95	73.22	85.33
74.34	93													70.22	77.8	64.96	74.63	65.92	67.78	70.71	63.94	73.23	85.37
74.32	93.02													70.29	77.84	64.93	74.54	65.92	67.86	70.72	64.03	73.24	85.31
74.26	92.96													70.23	77.84	64.97	74.43	65.99	67.8	70.72	64	73.25	85.33
74.29	93													70.27	77.81	64.97	74.37	66	67.74	70.72	64	73.24	85.31
74.28	92.99													70.24	77.85	64.9	74.43	66.02	67.74	70.69	63.95	73.21	85.32
74.28	93.01													70.24	77.79	64.93	74.35	65.99	67.78	70.69	64	73.1	85.31
74.25	93													70.23	77.81	64.96	74.39	66.01	67.82	70.68	64.01	73.18	85.3
74.29	93.02													70.25	77.85	64.99	74.35	66.02	67.77	70.72	64.01	73.04	85.32
74.28	93.01													70.21	77.81	64.95	74.32	65.99	67.72	70.69	63.97	73.13	85.26
74.26	92.98													70.26	77.78	64.93	74.4	65.98	67.7	70.72	63.98	73.08	85.27
74.25	92.99													70.25	77.78	64.96	74.33	66.03	67.7	70.69	63.96	73.05	85.22
74.26	93.02													70.23	77.8	64.94	74.4	66.03	67.69	70.65	63.99	73.13	85.26
74.28	93.04													70.22	77.8	64.85	74.41	66.02	67.72	70.7	63.96	73.16	85.28
74.29	93.05													70.2	77.87	64.92	74.43	66.1	67.71	70.7	63.96	73.17	85.36
74.28	93.05													70.2	77.74	64.98	74.41	66.04	67.74	70.7	63.92	73.15	85.3
74.31	93.02													70.21	77.79	64.95	74.35	66.06	67.73	70.68	63.96	73.13	85.29
74.27	93.01													70.22	77.76	64.88	74.44	66.01	67.76	70.67	63.96	73.23	85.26
74.29	93.02													70.17	77.81	64.91	74.32	66.08	67.71	70.65	63.94	73.28	85.27
74.3	93.01													70.2	77.75	64.93	74.37	66.06	67.68	70.7	63.95	73.27	85.31
74.27	93													70.2	77.8	64.94	74.39	66.06	67.71	70.71	63.97	73.28	85.31
74.28	93.01													70.17	77.75	64.94	74.33	66.09	67.69	70.66	63.89	73.33	85.32
74.31	93.05													70.21	77.81	64.93	74.36	65.98	67.7	70.63	63.92	73.28	85.34
74.3	93.08													70.24	77.75	64.93	74.36	65.99	67.73	70.7	63.91	73.28	85.35
74.32	93.01													70.28	77.76	65.03	74.28	66	67.68	70.71	63.9	73.31	85.31
74.36	93.07													70.25	77.78	64.92	74.35	66.04	67.72	70.71	63.93	73.29	85.32
74.3	93.06													70.22	77.77	64.95	74.33	65.94	67.71	70.71	63.91	73.22	85.37
74.31	93.1													70.17	77.78	64.89	74.4	66.01	67.65	70.68	63.92	73.26	85.35
74.36	93.06													70.2	77.78	64.94	74.36	66.03	67.67	70.7	63.9	73.22	85.32
74.35	93.07													70.24	77.7	64.86	74.38	66.05	67.64	70.68	63.89	73.15	85.34
74.34	93.06													70.22	77.76	64.91	74.43	66.05	67.69	70.73	63.91	73.28	85.36
74.33	93.1													70.22	77.75	64.88	74.41	66.01	67.72	70.68	63.88	73.21	85.31
74.3	93.1													70.24	77.68	64.88	74.43	65.95	67.67	70.72	63.93	73.22	85.37
74.34	93.06													70.25	77.77	64.89	74.42	66.08	67.69	70.67	63.92	73.33	85.31
74.34	93.06													70.19	77.81	64.95	74.36	66.07	67.72	70.64	63.94	73.28	85.32
74.3	93.02													70.22	77.75	64.88	74.4	66.07	67.67	70.69	63.89	73.26	85.41
74.32	93.03													70.23	77.74	64.85	74.44	66.04	67.67	70.69	63.95	73.29	85.39
74.33	93													70.24	77.77	64.93	74.42	66.07	67.7	70.69	63.94	73.28	85.37
74.34	93.03													70.23	77.8	64.97	74.35	66.05	67.71	70.69	63.93	73.24	85.44
74.3	93.07													70.19	77.72	64.94	74.37	66.05	67.67	70.67	63.9	73.25	85.52
74.33	93.05													70.19	77.82	64.9	74.39	66.11	67.62	70.72	63.86	73.2	85.64
74.36	93.03													70.23	77.72	64.92	74.39	66.07	67.61	70.69	63.92	73.17	85.58
74.32	93.06													70.26	77.82	64.95	74.37	66.1	67.72	70.67	63.9	73.17	85.57
74.37	93.05																	66.1	67.66	70.74	63.93	73.19	85.56
74.34	93.03																	66.05	67.67	70.68	63.92	73.16	85.54
74.32	93.03																	66.04	67.69	70.69	63.93	73.22	85.54
74.33	93.05																	66.11	67.64	70.64	63.93	73.28	85.56
74.38	93.03																	66.12	67.71	70.66	63.97	73.31	85.56
74.31	93.02																	66.13	67.65	70.69	63.94	73.26	85.6
74.29	93.03																	66.11	67.67	70.71	63.95	73.22	85.56
74.38	93.09																	66.1	67.66	70.69	63.99	73.19	85.58
74.33	93.02																	66.13	67.62	70.7	64.01	73.19	85.49
74.34	93.01																	66.1	67.7	70.69	63.98	73.21	85.37
74.4	93.06																	66.13	67.64	70.68	63.98	73.21	85.36
74.31	93.01																	66.14	67.67	70.67	63.93	73.16	85.43
74.31	93.05																	66.16	67.72	70.74	64.01	73.14	85.37
74.35	93.04																	66.16	67.66	70.69	63.99	73.08	85.44
74.25	93.05																	66.22	67.72	70.67	63.95	73.09	85.48
74.25	93.06																	66.21	67.72	70.7	63.96	73.13	85.47
74.3	93.05																	66.27	67.73	70.61	63.93	73.11	85.47
74.29	93.05																	66.22	67.71	70.63	63.96	73.04	85.44
74.31	93.07																	66.17	67.71	70.66	63.92	73.06	85.42
74.27	93.11																	66.19	67.72	70.67	63.88	73.04	85.42
74.31	93.08																	66.21	67.73	70.64	63.93	73.1	85.35
74.27	93.14																	66.24	67.74	70.61	63.94	73.04	85.41
74.29	93.06																	66.27	67.73	70.59	63.9	73.04	85.39
74.22	93.06																	66.23	67.74	70.63	63.93	73.02	85.35
74.28	93.02																	66.21	67.74	70.61	63.95	72.98	85.43
74.27	93.05																	66.21	67.75	70.64	63.96	72.95	85.42
74.3	93.04																	66.24	67.74	70.62	63.96	72.93	85.41
74.31	93.06																	66.23	67.76	70.62	63.95	72.93	85.47
74.32	93.03																	66.28	67.71	70.64	63.96	72.95	85.41
74.29	93																	66.31	67.72	70.65	63.96	72.88	85.41
74.32	93.08																	66.36	67.68	70.62	63.96	72.91	85.46
74.29	93.03																	66.37	67.68	70.58	63.97	72.89	85.43
74.31	93.09																	66.38	67.74	70.59	63.97	72.91	85.44
74.3	93.01																	66.32	67.72	70.61	63.97	72.92	85.47
74.35	93.04																	66.33	67.7	70.58	63.97	72.97	85.4
74.3	93.01																	66.37	67.68	70.57	63.97	72.94	85.4
74.32	93.03																	66.38	67.66	70.56	63.96	72.92	85.47
74.34	93.04																	66.43	67.64	70.51	63.96	72.99	85.44
74.33	93.09																	66.45	67.58	70.61	63.92	73.06	85.41
74.36	93.03																	66.43	67.61	70.56	63.96	73.02	85.4
74.29	93.03																	66.45	67.68	70.53	63.96	73.04	85.4
74.32	93.05																	66.43	67.64	70.56	63.97	73.03	85.44
74.34	93.08																	66.46	67.66	70.5	63.92	72.99	85.39
74.33	93.03																	66.44	67.66	70.51	63.98	72.95	85.41
74.3	93.01																	66.51	67.68	70.54	64	73.03	85.4
74.32	93.04																	66.62	67.58	70.56	63.99	73.04	85.36
74.36	93.1																	66.64	67.57	70.57	64.04	73	85.36
74.31	93.04																	66.65	67.63	70.52	63.99	72.99	85.4
74.37	93.06																	66.69	67.64	70.56	63.99	73.04	85.37
74.42	93.03																	66.67	67.62	70.53	63.96	73.09	85.38
74.41	93.12																	66.62	67.68	70.57	63.96	73.07	85.4
74.35	93.06																	66.71	67.66	70.52	63.94	73.08	85.44
74.37	93.06																	66.55	67.68	70.53	64	73.08	85.44
74.37	93.08																	66.61	67.7	70.57	63.97	73.07	85.44
74.4	93.07																	66.63	67.7	70.59	64	73	85.53
74.39	93.05																	66.56	67.75	70.6	63.99	73.02	85.65
74.38	93.07																	66.56	67.74	70.53	63.94	73.03	85.66
74.4	93.07																	66.6	67.76	70.51	63.91	73.07	85.58
74.42	93.08																	66.57	67.79	70.55	63.94	73.01	85.67
74.46	93.11																	66.65	67.69	70.55	63.91	73.03	85.64
74.41	93.07																	66.61	67.84	70.53	63.94	73.03	85.64
74.39	93.09																	66.66	67.84	70.49	63.92	73	85.66
74.41	93.12																	66.66	67.8	70.38	63.89	72.86	85.68
74.45	93.1																	66.61	67.79	70.35	63.9	72.94	85.69
74.4	93.15																	66.6	67.82	70.35	63.88	72.98	85.65
74.4	93.11																	66.66	67.86	70.33	63.86	72.99	85.67
74.4	93.12																	66.68	67.85	70.35	63.88	72.97	85.64
74.45	93.12																	66.63	67.85	70.31	63.89	72.98	85.6
74.47	93.09																	66.65	67.81	70.33	63.91	72.92	85.61
74.4	93.12																	66.67	67.85	70.25	63.93	73	85.69
74.37	93.09																	66.71	67.79	70.28	63.93	73	85.63
74.41	93.11																	66.71	67.87	70.23	63.89	72.94	85.66
74.38	93.12																	66.69	67.79	70.19	63.9	72.89	85.63
74.39	93.09																	66.62	67.81	70.2	63.88	72.96	85.67
74.4	93.06																	66.68	67.77	70.22	63.91	72.95	85.67
74.39	93.08																	66.69	67.83	70.2	63.93	72.96	85.66
74.34	93.08																	66.63	67.8	70.17	63.95	72.92	85.7
74.43	93.12																	66.65	67.82	70.12	63.96	72.92	85.62
74.43	93.14																	66.66	67.88	70.19	63.95	72.92	85.74
74.39	93.09																	66.67	67.86	70.17	63.93	72.98	85.66
74.44	93.08																	66.66	67.81	70.21	63.9	72.98	85.63
74.44	93.09																	66.66	67.8	70.2	63.95	73	85.71
74.44	93.12																	66.66	67.87	70.18	63.89	72.98	85.69
74.4	93.09																	66.65	67.83	70.21	63.93	72.98	85.68
74.46	93.08																	66.64	67.82	70.19	63.92	73.05	85.67
74.42	93.09																	66.62	67.84	70.21	63.91	72.98	85.63
74.4	93.13																	66.65	67.81	70.2	63.87	73.01	85.69
74.4	93.08																	66.7	67.79	70.21	63.82	73	85.63
74.45	93.12																	66.63	67.77	70.22	63.9	73.01	85.65
74.42	93.09																	66.66	67.75	70.21	63.88	72.98	85.64
74.52	93.16																	66.66	67.8	70.21	63.85	72.99	85.62
74.64	92.82																	66.57	67.81	70.17	63.88	73	85.61
																		66.58	67.73	70.19	63.86	72.98	85.61
																		66.56	67.76	70.2	63.84	72.98	85.65
																		66.6	67.77	70.19	63.85	72.95	85.62
																		66.64	67.8	70.23	63.83	72.92	85.67
																		66.6	67.76	70.17	63.83	73.02	85.61
																		66.58	67.83	70.2	63.85	73	85.6
																		66.57	67.73	70.18	63.87	73.01	85.63
																		66.65	67.78	70.19	63.87	72.94	85.59
																		66.65	67.76	70.17	63.86	73.01	85.6
																		66.64	67.71	70.18	63.83	72.91	85.64
																		66.64	67.8	70.17	63.88	72.98	85.66
																		66.58	67.84	70.17	63.89	73	85.63
																		66.63	67.81	70.13	63.87	72.94	85.64
																		66.63	67.83	70.14	63.85	72.98	85.6
																		66.67	67.81	70.11	63.85	72.93	85.65
																		66.61	67.85	70.16	63.81	73	85.57
																		66.61	67.85	70.17	63.79	73	85.59
																		66.54	67.87	70.19	63.84	72.97	85.67
																		66.56	67.84	70.14	63.85	73	85.61
																		66.58	67.88	70.07	63.84	73.02	85.62
																		66.6	67.86	70.14	63.84	73.05	85.6
																		66.55	67.85	70.11	63.86	73	85.62
																		66.47	67.79	70.13	63.87	72.98	85.58
																		66.37	67.86	70.13	63.82	73	85.61
																		66.41	67.91	70.14	63.84	73.03	85.54
																		66.36	67.9	70.08	63.86	73.09	85.54
																		66.38	67.89	70.06	63.86	73.14	85.62
																		66.4	67.89	70.12	63.84	73.09	85.56
																		66.44	67.93	70.1	63.81	73.16	85.62
																		66.48	67.9	70.09	63.85	73.08	85.59
																		66.41	67.89	70.09	63.85	73.05	85.65
																		66.39	67.93	70.11	63.8	73.05	85.58
																		66.45	67.86	70.09	63.82	73.05	85.6
																		66.4	67.89	70.1	63.75	73.07	85.52
																		66.38	67.85	70.1	63.8	73.07	85.55
																		66.4	67.92	70.16	63.77	73.04	85.59
																		66.39	67.94	70.13	63.8	73.11	85.56
																		66.37	67.97	70.12	63.8	73.09	85.5
																		66.38	67.94	70.17	63.81	73	85.5
																		66.38	67.94	70.17	63.8	73.06	85.62
																		66.36	67.93	70.17	63.81	73.05	85.62
																		66.41	67.99	70.17	63.86	73.06	85.6
																		66.4	67.96	70.21	63.83	73.12	85.59
																		66.43	67.95	70.17	63.83	73.1	85.55
																		66.39	67.93	70.25	63.81	73.1	85.56
																		66.4	67.95	70.18	63.83	73.04	85.5
																		66.39	67.98	70.21	63.8	73.03	85.58
																		66.38	68	70.2	63.85	73.13	85.58
																		66.4	67.9	70.2	63.78	73.11	85.56
																		66.43	67.86	70.24	63.81	73.21	85.58
																		66.35	67.89	70.23	63.8	73.16	85.54
																		66.4	67.87	70.21	63.82	73.17	85.59
																		66.41	67.86	70.24	63.85	73.09	85.56
																		66.39	67.93	70.2	63.81	73.1	85.64
																		66.34	67.9	70.21	63.85	73.08	85.59
																		66.37	67.9	70.14	63.83	73.08	85.6
																		66.38	67.91	70.19	63.81	73.04	85.59
																		66.43	67.96	70.2	63.81	73.07	85.62
																		66.39	67.94	70.18	63.85	73	85.68
																		66.39	67.88	70.22	63.81	72.99	85.67
																		66.37	67.93	70.24	63.82	72.95	85.63
																		66.43	67.93	70.23	63.84	73.05	85.64
																		66.42	67.95	70.2	63.84	73.09	85.55
																		66.42	67.96	70.21	63.79	73.12	85.52
																		66.43	67.98	70.18	63.81	73.06	85.55
																		66.38	67.94	70.2	63.79	73.07	85.55
																		66.46	67.96	70.17	63.75	73.03	85.6
																		66.45	67.97	70.18	63.8	73.07	85.56
																		66.45	68.01	70.2	63.81	73.05	85.54
																		66.4	68	70.21	63.78	73.04	85.55
																		66.43	67.97	70.13	63.84	73.01	85.58
																		66.42	67.99	70.15	63.76	72.99	85.65
																		66.44	67.99	70.14	63.77	73.06	85.58
																		66.45	67.96	70.15	63.78	73.08	85.52
																		66.45	68	70.1	63.78	73.02	85.63
																		66.42	68	70.14	63.77	73.05	85.61
																		66.38	68.02	70.12	63.75	73.09	85.53
																		66.42	68.02	70.13	63.75	73.08	85.59
																		66.41	68.06	70.1	63.77	73.05	85.64
																		66.44	68.04	70.14	63.72	72.99	85.62
																		66.38	68.05	70.15	63.74	73.07	85.63
																		66.4	68.06	70.14	63.8	73.09	85.54
																		66.39	68.13	70.09	63.79	73.07	85.55
																		66.4	68.07	70.12	63.74	73.04	85.61
																		66.46	68.07	70.1	63.78	73	85.7
																		66.48	68.1	70.12	63.76	73.01	85.69
																		66.46	68.09	70.1	63.74	73.09	85.6
																		66.41	68.1	70.13	63.7	73.06	85.64
																		66.41	68.05	70.14	63.68	73.01	85.61
																		66.44	68.08	70.17	63.72	73.06	85.69
																		66.46	68.08	70.13	63.68	73.05	85.68
																		66.47	68.11	70.12	63.69	73	85.69
																		66.48	68.08	70.17	63.7	73.09	85.72
																		66.45	68.09	70.14	63.74	73.06	85.73
																		66.47	68.12	70.12	63.72	73.07	85.72
																		66.49	68.13	70.13	63.69	73.09	85.71
																		66.43	68.15	70.15	63.68	73.14	85.6
																		66.45	68.2	70.19	63.77	73.06	85.66
																		66.44	68.15	70.2	63.78	73.07	85.71
																		66.42	68.17	70.21	63.76	73.06	85.59
																		66.42	68.18	70.22	63.79	73.04	85.58
																		66.47	68.18	70.26	63.74	73.02	85.67
																		66.41	68.19	70.26	63.83	73.03	85.65
																		66.44	68.19	70.26	63.79	73.02	85.67
																		66.44	68.15	70.24	63.75	73.06	85.66
																		66.44	68.18	70.28	63.8	73.03	85.63
																		66.44	68.21	70.25	63.82	73.03	85.62
																		66.43	68.2	70.26	63.8	73.09	85.67
																		66.41	68.19	70.24	63.84	73.08	85.73
																		66.36	68.22	70.22	63.86	73.08	85.67
																		66.32	68.2	70.25	63.8	73.05	85.74
																		66.41	68.22	70.22	63.82	72.98	85.76
																		66.39	68.22	70.19	63.78	73.03	85.69
																		66.37	68.24	70.2	63.8	73.1	85.78
																		66.35	68.26	70.27	63.83	73.1	85.68
																		66.38	68.31	70.27	63.79	73.03	85.66
																		66.4	68.28	70.25	63.81	73.06	85.63
																		66.35	68.31	70.24	63.78	73.1	85.62
																		66.39	68.37	70.27	63.77	73.1	85.59
																		66.31	68.36	70.23	63.81	73.17	85.56
																		66.34	68.33	70.31	63.76	73.16	85.62
																		66.35	68.36	70.28	63.77	73.12	85.66
																		66.36	68.3	70.27	63.78	73.1	85.71
																		66.34	68.38	70.3	63.79	73.13	85.69
																		66.3	68.34	70.27	63.82	73.1	85.74
																		66.3	68.38	70.3	63.83	73.1	85.75
																		66.35	68.32	70.31	63.87	73.13	85.72
																		66.41	68.37	70.26	63.8	73.1	85.74
																		66.39	68.36	70.27	63.77	73.12	85.61
																		66.48	68.35	70.28	63.82	73.05	85.68
																		66.44	68.35	70.31	63.75	73.07	85.66
																		66.41	68.37	70.28	63.8	73.07	85.67
																		66.4	68.3	70.28	63.83	73.06	85.66
																		66.4	68.32	70.31	63.85	73.11	85.66
																		66.39	68.32	70.3	63.81	73.13	85.73
																		66.36	68.34	70.22	63.81	73.1	85.7
																		66.38	68.35	70.22	63.79	73.13	85.67
																		66.38	68.34	70.26	63.8	73.09	85.74
																		66.34	68.31	70.3	63.76	73.13	85.69
																		66.32	68.35	70.26	63.79	73.18	85.67
																		66.34	68.41	70.26	63.81	73.18	85.71
																		66.36	68.33	70.29	63.81	73.22	85.59
																		66.37	68.32	70.25	63.81	73.23	85.68
																		66.38	68.3	70.26	63.8	73.19	85.66
																		66.39	68.33	70.25	63.86	73.16	85.63
																		66.3	68.28	70.28	63.85	73.22	85.53
																		66.38	68.35	70.26	63.81	73.17	85.53
																		66.36	68.33	70.23	63.81	73.16	85.54
																		66.37	68.35	70.22	63.84	73.19	85.56
																		66.3	68.39	70.25	63.86	73.26	85.51
																		66.3	68.37	70.26	63.86	73.23	85.57
																		66.33	68.39	70.25	63.86	73.28	85.59
																		66.35	68.38	70.2	63.87	73.27	85.58
																		66.33	68.39	70.17	63.84	73.29	85.51
																		66.31	68.43	70.23	63.85	73.24	85.58
																		66.31	68.38	70.2	63.81	73.19	85.6
																		66.32	68.41	70.16	63.89	73.29	85.54
																		66.32	68.39	70.19	63.84	73.23	85.59
																		66.3	68.41	70.2	63.87	73.25	85.62
																		66.32	68.39	70.18	63.85	73.26	85.61
																		66.3	68.42	70.18	63.85	73.25	85.56
																		66.3	68.4	70.17	63.86	73.3	85.59
																		66.31	68.43	70.16	63.88	73.27	85.5
																		66.31	68.51	70.18	63.81	73.35	85.52
																		66.26	68.8	70.14	63.85	73.32	85.53
																		66.24	68.76	70.14	63.86	73.36	85.54
																		66.25	68.77	70.14	63.86	73.34	85.51
																		66.18	68.82	70.14	63.91	73.3	85.52
																		66.21	68.83	70.16	63.88	73.34	85.52
																		66.17	68.85	70.1	63.87	73.3	85.57
																		66.18	68.96	70.18	63.9	73.29	85.59
																		66.15	69.02	70.18	63.81	73.28	85.61
																		66.11	69.02	70.16	63.81	73.35	85.55
																		66.12	68.98	70.19	63.86	73.37	85.59
																		66.1	69.07	70.19	63.89	73.44	85.53
																		66.11	69.05	70.15	63.85	73.39	85.58
																		66.06	69.04	70.15	63.87	73.42	85.53
																		66.02	69.09	70.18	63.89	73.39	85.56
																		66	69.09	70.16	63.84	73.34	85.57
																		65.99	69.07	70.15	63.86	73.33	85.51
																		65.93	69.16	70.18	63.87	73.31	85.61
																		65.97	69.19	70.16	63.87	73.31	85.59
																		65.95	69.21	70.16	63.87	73.28	85.68
																		65.97	69.17	70.16	63.87	73.29	85.63
																		65.9	69.26	70.18	63.81	73.34	85.6
																		65.9	69.25	70.16	63.83	73.31	85.65
																		65.91	69.25	70.17	63.86	73.31	85.54
																		65.91	69.19	70.19	63.82	73.3	85.58
																		65.89	69.25	70.16	63.84	73.36	85.55
																		65.88	69.29	70.16	63.81	73.4	85.62
																		65.89	69.28	70.12	63.83	73.32	85.58
																		65.89	69.29	70.18	63.8	73.28	85.59
																		65.88	69.28	70.15	63.81	73.36	85.57
																		65.9	69.29	70.16	63.83	73.3	85.56
																		65.83	69.23	70.17	63.81	73.34	85.58
																		65.85	69.24	70.15	63.8	73.3	85.57
																		65.84	69.21	70.15	63.8	73.31	85.56
																		65.84	69.24	70.2	63.77	73.31	85.5
																		65.85	69.27	70.17	63.8	73.27	85.43
																		65.81	69.22	70.2	63.87	73.33	85.38
																		65.84	69.22	70.21	63.83	73.34	85.41
																		65.83	69.2	70.15	63.81	73.31	85.47
																		65.88	69.26	70.21	63.83	73.34	85.45
																		65.89	69.23	70.2	63.84	73.34	85.4
																		65.82	69.21	70.17	63.85	73.39	85.41
																		65.86	69.27	70.21	63.83	73.42	85.37
																		65.83	69.21	70.21	63.88	73.36	85.34
																		65.91	69.27	70.14	63.8	73.37	85.41
																		65.89	69.24	70.19	63.8	73.32	85.41
																		65.88	69.19	70.2	63.76	73.4	85.42
																		65.97	69.21	70.21	63.79	73.39	85.38
																		65.91	69.21	70.18	63.76	73.4	85.46
																		65.85	69.22	70.2	63.75	73.35	85.47
																		65.88	69.25	70.18	63.74	73.45	85.39
																		65.87	69.22	70.21	63.77	73.45	85.38
																		65.83	69.24	70.18	63.77	73.36	85.35
																		65.86	69.24	70.16	63.73	73.37	85.37
																		65.89	69.26	70.2	63.75	73.37	85.36
																		65.89	69.22	70.19	63.78	73.4	85.38
																		65.92	69.21	70.16	63.77	73.39	85.36
																		65.92	69.24	70.24	63.77	73.47	85.42
																		65.94	69.22	70.19	63.76	73.42	85.43
																		65.94	69.22	70.21	63.74	73.4	85.46
																		65.93	69.23	70.21	63.71	73.38	85.49
																		65.89	69.23	70.16	63.73	73.44	85.43
																		65.96	69.23	70.2	63.75	73.45	85.44
																		65.92	69.24	70.17	63.76	73.41	85.47
																		65.98	69.07	70.19	63.74	73.35	85.47
																		65.97	69.07	70.14	63.74	73.42	85.49
																		66.02	69.09	70.16	63.73	73.39	85.49
																		66	69.03	70.19	63.71	73.48	85.52
																		66.01	69.01	70.2	63.71	73.44	85.69
																		66	69.03	70.18	63.73	73.5	85.67
																		66.02	68.99	70.2	63.74	73.62	85.77
																		66.06	68.98	70.21	63.75	73.65	85.73
																		66.11	69.03	70.2	63.71	73.55	85.72
																		66.12	68.93	70.19	63.73	73.59	85.8
																		66.11	68.97	70.17	63.79	73.6	85.78
																		66.13	68.96	70.23	63.75	73.63	85.76
																		66.13	68.95	70.22	63.75	73.59	85.69
																		66.18	68.9	70.19	63.75	73.58	85.8
																		66.12	68.91	70.23	63.79	73.53	85.72
																		66.15	68.91	70.21	63.74	73.56	85.74
																		66.25	68.87	70.21	63.77	73.61	85.83
																		66.24	68.86	70.24	63.73	73.64	85.76
																		66.28	68.85	70.22	63.7	73.61	85.69
																		66.31	68.86	70.22	63.76	73.59	85.77
																		66.34	68.83	70.24	63.75	73.55	85.72
																		66.38	68.78	70.17	63.79	73.55	85.81
																		66.36	68.75	70.2	63.75	73.51	85.84
																		66.34	68.81	70.23	63.8	73.54	85.91
																		66.37	68.79	70.23	63.76	73.52	85.83
																		66.37	68.75	70.28	63.7	73.59	85.87
																		66.33	68.78	70.29	63.78	73.53	85.9
																		66.4	68.77	70.26	63.72	73.54	85.88
																		66.41	68.77	70.24	63.78	73.56	85.89
																		66.37	68.73	70.2	63.77	73.57	85.91
																		66.35	68.75	70.24	63.78	73.59	85.9
																		66.38	68.72	70.22	63.76	73.59	85.87
																		66.41	68.81	70.24	63.84	73.58	85.85
																		66.39	68.77	70.2	63.8	73.63	85.91
																		66.37	68.79	70.24	63.8	73.56	85.88
																		66.39	68.73	70.25	63.78	73.58	85.85
																		66.41	68.72	70.28	63.8	73.6	85.88
																		66.39	68.68	70.27	63.78	73.73	85.9
																		66.42	68.71	70.23	63.84	73.68	85.83
																		66.42	68.76	70.26	63.82	73.6	85.82
																		66.4	68.75	70.27	63.82	73.55	85.79
																		66.42	68.64	70.3	63.84	73.62	85.79
																		66.46	68.76	70.22	63.87	73.65	85.81
																		66.45	68.72	70.27	63.8	73.59	85.76
																		66.47	68.73	70.26	63.8	73.59	85.71
																		66.46	68.74	70.26	63.8	73.58	85.69
																		66.44	68.71	70.23	63.79	73.59	85.7
																		66.48	68.68	70.27	63.81	73.58	85.72
																		66.44	68.72	70.27	63.83	73.59	85.71
																		66.5	68.72	70.28	63.83	73.59	85.65
																		66.52	68.71	70.3	63.85	73.57	85.72
																		66.71	68.71	70.31	63.84	73.5	85.72
																		66.75	68.64	70.3	63.85	73.57	85.69
																		66.7	68.68	70.29	63.82	73.57	85.71
																		66.7	68.67	70.29	63.84	73.61	85.67
																		66.77	68.6	70.25	63.79	73.55	85.73
																		66.78	68.63	70.32	63.84	73.58	85.68
																		66.81	68.66	70.3	63.78	73.64	85.69
																		66.8	68.57	70.27	63.78	73.7	85.72
																		66.73	68.62	70.27	63.79	73.63	85.68
																		66.77	68.55	70.28	63.77	73.6	85.74
																		66.79	68.56	70.27	63.73	73.57	85.66
																		66.8	68.58	70.28	63.78	73.57	85.62
																		66.75	68.58	70.29	63.77	73.59	85.61
																		66.77	68.62	70.29	63.77	73.59	85.59
																		66.8	68.58	70.31	63.79	73.58	85.57
																		66.87	68.64	70.28	63.79	73.55	85.67
																		66.77	68.53	70.27	63.79	73.52	85.63
																		66.77	68.6	70.25	63.82	73.48	85.67
																		66.86	68.6	70.28	63.82	73.29	85.68
																		66.87	68.64	70.27	63.76	73.39	85.7
																		66.79	68.6	70.26	63.8	73.38	85.7
																		66.75	68.64	70.31	63.81	73.33	85.71
																		66.78	68.66	70.28	63.82	73.33	85.67
																		66.83	68.61	70.26	63.78	73.33	85.69
																		66.77	68.63	70.28	63.85	73.32	85.64
																		66.78	68.66	70.27	63.9	73.35	85.72
																		66.81	68.64	70.26	63.79	73.36	85.72
																		66.81	68.65	70.21	63.88	73.39	85.76
																		66.76	68.61	70.26	63.84	73.32	85.8
																		66.8	68.63	70.19	63.83	73.32	85.79
																		66.78	68.62	70.24	63.86	73.41	85.72
																		66.77	68.64	70.2	63.9	73.35	85.81
																		66.75	68.57	70.25	63.88	73.35	85.72
																		66.8	68.58	70.23	63.91	73.38	85.72
																		66.76	68.64	70.24	63.88	73.34	85.76
																		66.77	68.61	70.21	63.9	73.37	85.76
																		66.8	68.6	70.18	63.85	73.3	85.78
																		66.77	68.6	70.21	63.89	73.34	85.73
																		66.81	68.59	70.16	63.82	73.4	85.81
																		66.82	68.49	70.13	63.84	73.37	85.65
																		66.84	68.41	70.17	63.81	73.39	85.7
																		66.82	68.41	70.17	63.88	73.35	85.69
																		66.83	68.41	70.15	63.89	73.4	85.69
																		66.77	68.44	70.19	63.83	73.46	85.7
																		66.86	68.43	70.17	63.84	73.47	85.6
																		66.78	68.41	70.17	63.84	73.48	85.63
																		66.84	68.38	70.22	63.79	73.49	85.53
																		66.78	68.38	70.25	63.86	73.45	85.62
																		66.81	68.45	70.22	63.81	73.41	85.6
																		66.8	68.34	70.23	63.84	73.41	85.57
																		66.78	68.31	70.24	63.84	73.46	85.65
																		66.81	68.36	70.22	63.83	73.46	85.61
																		66.76	68.36	70.24	63.88	73.41	85.61
																		66.81	68.36	70.26	63.87	73.41	85.61
																		66.83	68.41	70.23	63.89	73.4	85.63
																		66.8	68.37	70.21	63.85	73.32	85.61
																		66.79	68.4	70.25	63.92	73.4	85.51
																		66.88	68.39	70.25	63.95	73.49	85.53
																		66.84	68.31	70.24	63.86	73.42	85.53
																		66.8	68.34	70.22	63.88	73.44	85.53
																		66.85	68.35	70.23	63.88	73.43	85.52
																		66.81	68.38	70.23	63.95	73.51	85.53
																		66.74	68.47	70.22	63.92	73.72	85.43
																		66.78	68.43	70.19	63.92	73.74	85.27
																		66.7	68.51	70.19	63.9	73.71	85.35
																		66.69	68.63	70.21	63.85	73.69	85.37
																		66.69	68.67	70.26	63.86	73.64	85.34
																		66.66	68.69	70.2	63.83	73.59	85.37
																		66.63	68.66	70.23	63.89	73.63	85.44
																		66.57	68.57	70.2	63.89	73.62	85.39
																		66.56	68.62	70.21	63.9	73.59	85.44
																		66.63	68.66	70.2	63.86	73.58	85.49
																		66.61	68.62	70.21	63.89	73.61	85.38
																		66.6	68.62	70.21	63.87	73.71	85.38
																		66.58	68.63	70.14	63.86	73.66	85.39
																		66.53	68.63	70.16	63.89	73.61	85.4
																		66.5	68.66	70.13	63.86	73.61	85.44
																		66.38	68.61	70.18	63.87	73.66	85.32
																		66.4	68.67	70.17	63.86	73.67	85.33
																		66.39	68.77	70.19	63.83	73.61	85.36
																		66.37	68.67	70.2	63.86	73.53	85.44
																		66.4	68.73	70.16	63.86	73.59	85.35
																		66.4	68.69	70.22	63.89	73.59	85.39
																		66.41	68.79	70.24	63.85	73.57	85.44
																		66.37	68.75	70.22	63.87	73.67	85.43
																		66.4	68.79	70.21	63.94	73.59	85.46
																		66.4	68.76	70.22	63.92	73.64	85.41
																		66.45	68.72	70.24	63.91	73.61	85.45
																		66.43	68.73	70.25	63.9	73.65	85.43
																		66.41	68.74	70.31	63.92	73.7	85.41
																		66.42	68.79	70.25	63.93	73.64	85.34
																		66.38	68.82	70.29	63.92	73.64	85.4
																		66.4	68.81	70.25	63.9	73.61	85.34
																		66.43	68.83	70.29	63.9	73.58	85.43
																		66.36	68.82	70.28	63.88	73.61	85.45
																		66.38	68.78	70.3	63.91	73.5	85.51
																		66.39	68.86	70.3	63.82	73.42	85.58
																		66.38	68.79	70.28	63.84	73.42	85.57
																		66.35	68.78	70.27	63.89	73.39	85.61
																		66.31	68.82	70.3	63.8	73.42	85.58
																		66.34	68.81	70.22	63.86	73.44	85.57
																		66.32	68.84	70.24	63.89	73.44	85.59
																		66.34	68.82	70.3	63.88	73.44	85.62
																		66.33	68.82	70.29	63.87	73.4	85.65
																		66.38	68.83	70.28	63.91	73.46	85.59
																		66.39	68.78	70.24	63.91	73.5	85.63
																		66.37	68.86	70.29	63.92	73.69	85.59
																		66.38	68.82	70.29	63.84	73.6	85.58
																		66.34	68.76	70.29	63.88	73.57	85.65
																		66.32	68.77	70.28	63.87	73.55	85.57
																		66.32	68.85	70.33	63.88	73.58	85.59
																		66.4	68.79	70.28	63.86	73.57	85.65
																		66.35	68.8	70.27	63.87	73.59	85.63
																		66.38	68.77	70.27	63.88	73.58	85.6
																		66.38	68.84	70.29	63.86	73.52	85.58
																		66.41	68.82	70.31	63.84	73.55	85.61
																		66.39	68.84	70.29	63.9	73.59	85.57
																		66.41	68.77	70.34	63.88	73.6	85.59
																		66.41	68.79	70.31	63.84	73.61	85.6
																		66.36	68.79	70.28	63.88	73.65	85.53
																		66.38	68.82	70.25	63.87	73.64	85.54
																		66.4	68.82	70.35	63.91	73.68	85.56
																		66.41	68.8	70.36	63.89	73.64	85.6
																		66.39	68.83	70.37	63.88	73.48	85.69
																		66.38	68.79	70.33	63.88	73.36	85.73
																		66.41	68.77	70.35	63.89	73.39	85.68
																		66.37	68.8	70.32	63.84	73.37	85.71
																		66.43	68.79	70.3	63.87	73.32	85.67
																		66.39	68.74	70.3	63.9	73.3	85.68
																		66.37	68.85	70.25	63.84	73.33	85.7
																		66.37	68.84	70.28	63.87	73.4	85.63
																		66.39	68.79	70.26	63.88	73.32	85.65
																		66.41	68.77	70.25	63.85	73.32	85.66
																		66.41	68.84	70.27	63.83	73.4	85.64
																		66.44	68.8	70.27	63.92	73.34	85.65
																		66.4	68.8	70.27	63.86	73.36	85.67
																		66.43	68.77	70.27	63.85	73.31	85.68
																		66.48	68.81	70.26	63.85	73.37	85.67
																		66.47	68.75	70.22	63.84	73.41	85.63
																		66.5	68.85	70.25	63.85	73.38	85.58
																		66.47	68.81	70.27	63.88	73.34	85.58
																		66.48	68.87	70.25	63.9	73.39	85.49
																		66.49	68.81	70.27	63.93	73.43	85.37
																		66.47	68.82	70.28	63.96	73.37	85.44
																		66.4	68.87	70.27	63.94	73.43	85.43
																		66.44	68.93	70.31	63.95	73.47	85.38
																		66.44	68.88	70.32	64.01	73.45	85.38
																		66.43	68.84	70.33	64.05	73.51	85.41
																		66.42	68.9	70.31	64	73.64	85.42
																		66.43	68.91	70.29	64.01	73.6	85.42
																		66.4	68.94	70.28	64.03	73.63	85.44
																		66.46	68.96	70.34	64.01	73.59	85.43
																		66.44	68.91	70.31	64.01	73.66	85.39
																		66.45	68.94	70.36	64.05	73.67	85.45
																		66.42	68.96	70.28	64	73.68	85.51
																		66.38	68.95	70.31	64.05	73.68	85.63
																		66.41	68.97	70.31	64.03	73.61	85.66
																		66.38	68.99	70.31	64.08	73.68	85.63
																		66.42	68.96	70.33	64.08	73.71	85.66
																		66.41	68.99	70.33	64.09	73.72	85.62
																		66.45	68.9	70.39	64.07	73.72	85.61
																		66.39	68.98	70.33	64.09	73.72	85.54
																		66.45	68.99	70.32	64.09	73.73	85.56
																		66.49	68.98	70.35	64.08	73.67	85.58
																		66.42	68.97	70.39	64.09	73.65	85.58
																		66.46	68.99	70.35	64.11	73.69	85.58
																		66.47	68.98	70.35	64.08	73.69	85.54
																		66.49	68.99	70.32	64.11	73.68	85.58
																		66.43	69.02	70.37	64.11	73.68	85.57
																		66.49	69.01	70.35	64.13	73.65	85.64
																		66.52	68.99	70.31	64.08	73.73	85.62
																		66.66	68.98	70.4	64.15	73.64	85.66
																		66.7	68.97	70.34	64.2	73.7	85.58
																		66.64	69.02	70.35	64.19	73.7	85.65
																		66.64	69.01	70.32	64.19	73.69	85.51
																		66.64	68.96	70.31	64.21	73.65	85.58
																		66.66	68.95	70.29	64.13	73.66	85.6
																		66.73	68.99	70.29	64.19	73.67	85.64
																		66.73	68.99	70.33	64.16	73.72	85.54
																		66.71	69.05	70.31	64.19	73.63	85.59
																		66.76	68.97	70.34	64.2	73.67	85.56
																		66.79	68.98	70.31	64.21	73.76	85.56
																		66.69	68.97	70.36	64.2	73.78	85.51
																		66.7	68.95	70.31	64.19	73.73	85.51
																		66.7	68.94	70.3	64.2	73.8	85.51
																		66.73	69.01	70.32	64.18	73.73	85.53
																		66.66	68.98	70.3	64.2	73.71	85.55
																		66.75	68.99	70.26	64.19	73.77	85.5
																		66.76	68.99	70.33	64.15	73.77	85.42
																		66.72	69.02	70.3	64.19	73.72	85.45
																		66.8	69	70.25	64.2	73.68	85.42
																		66.82	69.02	70.26	64.17	73.76	85.39
																		66.91	69	70.26	64.19	73.85	85.37
																		66.91	69.01	70.24	64.23	73.87	85.37
																		66.89	69.01	70.21	64.17	73.87	85.32
																		66.9	68.93	70.24	64.18	73.92	85.4
																		66.91	68.93	70.25	64.17	73.9	85.32
																		66.93	68.86	70.27	64.19	73.92	85.26
																		66.98	68.91	70.26	64.2	73.86	85.35
																		66.91	68.9	70.24	64.21	73.87	85.27
																		66.96	68.97	70.3	64.22	73.84	85.3
																		66.99	68.96	70.27	64.19	73.9	85.29
																		66.96	68.9	70.22	64.21	73.9	85.26
																		66.99	68.96	70.25	64.2	73.94	85.38
																		66.98	68.89	70.29	64.18	73.94	85.25
																		67.02	68.84	70.27	64.12	73.95	85.32
																		67.04	68.92	70.26	64.16	73.88	85.27
																		66.95	68.9	70.29	64.16	73.92	85.27
																		67.04	68.93	70.24	64.18	73.86	85.22
																		67.02	68.87	70.26	64.14	73.85	85.25
																		66.99	68.92	70.3	64.18	73.84	85.25
																		67.01	68.9	70.29	64.14	73.86	85.27
																		67.01	68.86	70.27	64.2	73.92	85.13
																		66.99	68.89	70.28	64.2	73.81	85.25
																		67	68.93	70.25	64.22	73.87	85.2
																		66.97	68.94	70.24	64.22	73.84	85.25
																		67.03	68.93	70.28	64.22	73.85	85.25
																		67.03	68.96	70.33	64.26	73.89	85.13
																		67.08	68.9	70.3	64.27	73.81	85.22
																		66.98	68.93	70.28	64.27	73.73	85.28
																		67.02	69	70.31	64.27	73.83	85.24
																		67.01	68.9	70.3	64.25	73.86	85.18
																		67.03	68.96	70.31	64.24	73.93	85.2
																		67.03	68.88	70.34	64.21	73.86	85.31
																		67.09	69.01	70.3	64.26	73.85	85.34
																		67.05	68.93	70.31	64.24	73.88	85.3
																		66.99	68.96	70.29	64.22	73.87	85.35
																		66.95	68.9	70.34	64.22	73.91	85.33
																		66.91	68.88	70.31	64.23	73.91	85.44
																		66.95	68.96	70.26	64.23	73.88	85.49
																		66.93	68.93	70.32	64.26	73.94	85.38
																		66.93	68.92	70.3	64.23	73.9	85.39
																		66.91	68.94	70.31	64.26	73.88	85.45
																		66.96	68.9	70.34	64.23	73.89	85.41
																		66.96	68.97	70.32	64.16	73.81	85.45
																		66.94	68.98	70.36	64.19	73.73	85.55
																		66.97	68.95	70.32	64.17	73.75	85.65
																		66.99	68.96	70.38	64.18	73.74	85.67
																		66.99	68.98	70.35	64.22	73.83	85.58
																		66.96	68.97	70.3	64.19	73.76	85.55
																		66.97	68.94	70.28	64.18	73.84	85.54
																		66.98	68.98	70.3	64.22	73.91	85.55
																		67.03	68.96	70.29	64.25	73.9	85.54
																		66.98	68.94	70.36	64.24	73.95	85.5
																		67.09	68.92	70.32	64.28	73.9	85.5
																		66.99	68.93	70.32	64.24	73.91	85.56
																		67.06	68.97	70.29	64.25	73.88	85.59
																		67.08	69.02	70.28	64.25	73.96	85.59
																		67	68.97	70.31	64.23	74.02	85.67
																		67.01	68.99	70.29	64.24	73.99	85.6
																		67.01	69	70.26	64.29	73.98	85.63
																		67.06	68.97	70.32	64.25	73.98	85.54
																		67.04	69	70.31	64.21	73.97	85.64
																		67.09	68.98	70.32	64.22	73.91	85.61
																		67.05	69	70.33	64.24	73.92	85.61
																		67.07	68.96	70.26	64.25	73.91	85.6
																		67.06	68.99	70.25	64.27	73.88	85.56
																		67.08	68.99	70.26	64.31	73.94	85.61
																		67.08	68.96	70.29	64.26	73.89	85.6
																		67.09	68.95	70.24	64.28	73.87	85.55
																		67.06	69.01	70.27	64.26	73.88	85.61
																		67.08	68.98	70.28	64.3	73.86	85.64
																		67.09	68.85	70.24	64.31	73.8	85.63
																		67.14	68.9	70.27	64.3	73.86	85.62
																		67.15	68.95	70.29	64.28	73.81	85.63
																		67.17	68.98	70.3	64.3	73.91	85.63
																		67.18	68.91	70.27	64.32	73.83	85.65
																		67.13	68.96	70.26	64.29	73.85	85.68
																		67.19	69	70.27	64.32	73.86	85.59
																		67.16	68.95	70.31	64.3	73.85	85.61
																		67.14	68.94	70.35	64.27	73.86	85.59
																		67.13	68.94	70.34	64.25	73.87	85.62
																		67.1	68.96	70.36	64.28	73.84	85.55
																		67.09	68.92	70.34	64.27	73.85	85.53
																		67.14	68.95	70.35	64.24	73.86	85.48
																		67.13	68.97	70.33	64.26	73.89	85.37
																		67.1	68.97	70.33	64.27	73.89	85.4
																		67.03	68.94	70.34	64.23	73.92	85.42
																		67.05	68.93	70.39	64.26	73.97	85.3
																		67.04	68.91	70.36	64.27	73.99	85.38
																		67.04	68.94	70.3	64.2	73.97	85.33
																		67.04	68.99	70.37	64.23	73.86	85.38
																		67	68.97	70.36	64.18	73.86	85.37
																		67.06	68.88	70.41	64.26	73.89	85.41
																		67.07	68.9	70.4	64.21	73.87	85.41
																		67.02	68.86	70.4	64.21	73.84	85.35
																		66.99	68.91	70.45	64.21	73.81	85.33
																		67.02	68.83	70.43	64.18	73.91	85.32
																		67.03	68.87	70.45	64.18	73.87	85.29
																		67	68.89	70.4	64.19	73.82	85.28
																		67.06	68.82	70.45	64.2	73.8	85.36
																		67.09	68.82	70.45	64.19	73.82	85.36
																		67.09	68.82	70.39	64.21	73.88	85.32
																		67.09	68.89	70.44	64.27	73.91	85.28
																		67.09	68.89	70.47	64.24	73.87	85.29
																		67.07	68.95	70.41	64.21	73.87	85.38
																		67.03	68.91	70.42	64.24	73.96	85.32
																		67.09	68.89	70.42	64.24	74.07	85.41
																		67.06	68.91	70.41	64.23	73.95	85.39
																		67.12	68.92	70.4	64.2	73.97	85.42
																		67.12	68.95	70.4	64.27	73.91	85.37
																		67.14	68.82	70.42	64.25	73.98	85.39
																		67.07	68.85	70.4	64.26	73.96	85.4
																		67.11	68.87	70.4	64.23	74.03	85.37
																		67.16	68.87	70.4	64.18	73.93	85.37
																		67.18	68.9	70.4	64.22	73.95	85.39
																		67.2	68.93	70.35	64.29	73.95	85.47
																		67.28	68.89	70.43	64.27	73.93	85.48
																		67.26	68.95	70.41	64.24	74.02	85.43
																		67.27	68.93	70.4	64.25	74.01	85.42
																		67.3	68.94	70.41	64.27	74.02	85.48
																		67.29	68.92	70.42	64.3	74.03	85.38
																		67.22	68.97	70.41	64.28	74.03	85.36
																		67.26	68.87	70.4	64.26	73.93	85.27
																		67.29	68.85	70.44	64.25	73.93	85.35
																		67.33	68.97	70.48	64.28	73.95	85.46
																		67.29	68.92	70.42	64.3	73.93	85.43
																		67.23	68.97	70.38	64.29	73.93	85.35
																		67.15	68.93	70.44	64.26	73.97	85.31
																		67.01	68.91	70.41	64.29	74	85.39
																		67.09	68.9	70.41	64.29	73.95	85.37
																		67.06	68.91	70.41	64.27	74.01	85.54
																		67.06	68.9	70.38	64.25	73.96	85.7
																		67.01	68.9	70.4	64.29	73.92	85.61
																		66.96	68.96	70.43	64.28	73.92	85.78
																		67.01	68.86	70.39	64.25	73.97	85.66
																		67	68.89	70.44	64.29	74.02	85.66
																		67.02	68.94	70.4	64.24	73.97	85.62
																		67.05	68.9	70.46	64.31	73.98	85.65
																		66.96	68.94	70.43	64.28	73.88	85.62
																		66.96	68.9	70.42	64.26	73.88	85.63
																		66.95	68.9	70.42	64.25	73.86	85.62
																		66.99	68.92	70.44	64.29	73.83	85.64
																		66.94	68.92	70.44	64.31	73.86	85.62
																		66.91	68.92	70.41	64.3	73.92	85.56
																		66.94	68.92	70.46	64.3	73.99	85.53
																		66.92	68.85	70.41	64.32	73.92	85.59
																		66.89	68.92	70.41	64.31	73.92	85.61
																		66.87	68.97	70.41	64.3	73.89	85.65
																		66.86	68.94	70.41	64.3	73.95	85.6
																		66.89	68.93	70.41	64.27	73.92	85.68
																		66.91	68.95	70.35	64.26	73.87	85.63
																		66.99	68.96	70.38	64.25	73.85	85.65
																		67	68.95	70.37	64.24	73.85	85.6
																		66.93	68.94	70.4	64.26	73.89	85.61
																		66.91	69	70.45	64.27	73.88	85.61
																		66.88	68.94	70.47	64.25	73.89	85.58
																		66.95	68.98	70.44	64.25	73.83	85.62
																		66.89	68.99	70.44	64.21	73.81	85.66
																		66.95	69.02	70.43	64.22	73.83	85.64
																		66.96	68.96	70.47	64.21	73.82	85.66
																		67.01	68.94	70.42	64.21	73.97	85.54
																		67.05	69.01	70.42	64.2	73.98	85.53
																		67.01	68.96	70.44	64.22	74	85.51
																		67.03	68.99	70.43	64.25	74.06	85.58
																		67.09	68.94	70.51	64.26	74.03	85.51
																		67.08	68.85	70.64	64.23	74.03	85.55
																		67.07	68.91	70.59	64.24	73.94	85.61
																		67.12	68.91	70.62	64.23	73.89	85.6
																		67.06	68.88	70.61	64.23	74.01	85.54
																		67.04	68.89	70.61	64.24	74.03	85.54
																		67.15	68.87	70.57	64.15	74.01	85.52
																		67.05	68.92	70.66	64.19	73.97	85.54
																		67.07	68.88	70.61	64.2	73.96	85.6
																		67.09	68.88	70.59	64.25	73.91	85.61
																		67	68.88	70.6	64.2	73.93	85.57
																		67.01	68.89	70.55	64.24	73.98	85.52
																		67	68.9	70.56	64.21	73.95	85.53
																		66.99	68.94	70.58	64.21	73.96	85.57
																		67.01	68.94	70.56	64.24	73.94	85.53
																		66.94	68.93	70.55	64.2	74	85.49
																		67.02	68.86	70.6	64.16	74.03	85.41
																		66.96	68.87	70.58	64.17	74.06	85.36
																		67.02	68.85	70.54	64.17	74.08	85.38
																		66.88	68.96	70.58	64.18	74.02	85.34
																		66.91	68.9	70.62	64.17	74.1	85.32
																		66.93	68.96	70.61	64.19	74.09	85.31
																		66.93	68.89	70.57	64.22	74.05	85.34
																		66.88	68.88	70.62	64.2	74.09	85.37
																		66.91	68.9	70.6	64.16	74.11	85.36
																		66.93	68.92	70.63	64.16	74.13	85.42
																		67.03	68.93	70.58	64.21	74.12	85.38
																		67.01	68.97	70.61	64.19	74.1	85.35
																		67.08	68.99	70.61	64.13	74.07	85.39
																		67.06	68.95	70.6	64.11	74.14	85.38
																		67	68.98	70.63	64.12	74.12	85.34
																		67.03	69	70.64	64.15	74.23	85.24
																		67.07	69.03	70.67	64.12	74.16	85.36
																		67.01	69.03	70.61	64.14	74.15	85.32
																		67.06	69.04	70.63	64.18	74.16	85.37
																		67.09	69.03	70.64	64.17	74.19	85.26
																		67.08	69	70.65	64.19	74.1	85.25
																		67.1	69.01	70.65	64.17	74.19	85.28
																		67.03	69.04	70.66	64.16	74.14	85.31
																		67.11	69.03	70.67	64.12	74.16	85.39
																		67.17	68.98	70.63	64.19	74.22	85.36
																		67.13	68.97	70.68	64.16	74.09	85.28
																		67.16	69	70.67	64.16	74.16	85.34
																		67.11	68.99	70.66	64.18	74.19	85.29
																		67.14	69	70.64	64.18	74.18	85.23
																		67.16	69.01	70.66	64.14	74.17	85.26
																		67.13	69.07	70.64	64.2	74.17	85.31
																		67.18	69.04	70.69	64.22	74.15	85.33
																		67.17	68.98	70.7	64.15	74.19	85.26
																		67.12	69.03	70.61	64.22	74.24	85.26
																		67.13	68.98	70.68	64.22	74.26	85.23
																		67.15	69.01	70.68	64.22	74.22	85.3
																		67.12	68.97	70.63	64.19	74.28	85.24
																		67.1	69.03	70.61	64.21	74.3	85.26
																		67.16	69.04	70.6	64.19	74.22	85.33
																		67.12	69.06	70.59	64.22	74.32	85.3
																		67.1	69.06	70.6	64.2	74.25	85.35
																		67.09	69	70.63	64.18	74.18	85.31
																		67.11	69.02	70.63	64.17	74.16	85.29
																		67.15	69.05	70.64	64.2	74.23	85.28
																		67.09	69.06	70.62	64.19	74.17	85.27
																		67.12	69.07	70.62	64.17	74.18	85.25
																		67.07	69.02	70.64	64.15	74.19	85.21
																		67.07	69.1	70.6	64.2	74.21	85.27
																		67.02	69.04	70.67	64.17	74.24	85.24
																		67.07	69.01	70.64	64.17	74.16	85.27
																		67.04	69.03	70.72	64.17	74.24	85.28
																		67.09	69.04	70.64	64.19	74.19	85.3
																		67.07	69.04	70.59	64.2	74.16	85.25
																		67.07	69.07	70.62	64.16	74.27	85.28
																		67.06	69.09	70.61	64.15	74.25	85.27
																		67.02	69.12	70.57	64.16	74.16	85.34
																		67.07	69.09	70.53	64.18	74.16	85.28
[truncated: 2,530 more rows]
