# Supplementary material for: Behavior and Properties of Mature Lytic Granules at the Immunological Synapse of Human Cytotoxic T Lymphocytes
Source: PLoS One. 2015 Aug 21;10(8):e0135994. doi: 10.1371/journal.pone.0135994 (PMC4546685; doi:10.1371/journal.pone.0135994)
Supplement: S4 Table — (TXT) [file pone.0135994.s005.txt]

'MSD-fusing_07_26_D2T8_XY_Hist'	'MSD-fusing_07_27_D1T3_XY_Hist'	'MSD-fusing_08_02_D3T8_XY_Hist'	'MSD-fusing_08_02_D5T13_XY_Hist'	'MSD-fusing_08_03_D2T8_XY_Hist'	'MSD-fusing_08_10_D1T5_XY_Hist'	'MSD-fusing_08_16_D3T6_XY_Hist'	'MSD-fusing_08_17_D2T4_XY_Hist'	'MSD-fusing_08_24_D5T15_XY_Hist'	'MSD-fusing_08_30_D4T12_XY_Hist'	'MSD-fusing_08_30_D7T15_XY_Hist'	'MSD-fusing_08_31_D4T9_XY_Hist'	'MSD-fusing_08_31_D6T14_XY_Hist'	'MSD-fusing_10_05_D2T3_XY_Hist'	'MSD-fusing_10_05_D3T7_XY_Hist'	'MSD-fusing_11_08_D2T4_XY_Hist'	'MSD-fusing_11_22_D3T12_XY_Hist'	'MSD-fusing_11_22_D5T16_XY_Hist'	'MSD-fusing_12_20_D2T8_XY_Hist'	wave0	'MSD-no-fuse_07_26_D2T8_XY_Hist'	'MSD-no-fuse_07_27_D1T3_XY_Hist'	'MSD-no-fuse_08_02_D3T8_XY_Hist'	'MSD-no-fuse_08_02_D5T13_XY_Hist'	'MSD-no-fuse_08_03_D2T8_XY_Hist'	'MSD-no-fuse_08_10_D1T5_XY_Hist'	'MSD-no-fuse_08_16_D3T6_XY_Hist'	'MSD-no-fuse_08_17_D2T4_XY_Hist'	'MSD-no-fuse_08_24_D5T15_XY_Hist'	'MSD-no-fuse_08_30_D4T12_XY_Hist'	'MSD-no-fuse_08_30_D7T15_XY_Hist'	'MSD-no-fuse_08_31_D4T9_XY_Hist'	'MSD-no-fuse_08_31_D6T14_XY_Hist'	'MSD-no-fuse_10_05_D2T3_XY_Hist'	'MSD-no-fuse_10_05_D3T7_XY_Hist'	'MSD-no-fuse_11_08_D2T4_XY_Hist'	'MSD-no-fuse_11_22_D3T12_XY_Hist'	'MSD-no-fuse_11_22_D5T16_XY_Hist'	'MSD-no-fuse_12_20_D2T8_XY_Hist'	wave1	'cag-diam-XY_Hist_d'	'cag.diam-XY_Hist2_d'	'cag.diam-XY_Hist3_d'	'cag.diam-XY-Hist4_d'	'cag.diam-XY-Hist5_d'	'cag.diam-XY_Hist6_d'	'cag-diam-XY_Hist7_d'	'cag-diam-XY_Hist8_d'	'cag-diam-XY_Hist9_d'	'cag-diam-XY_Hist10_d'
74.4898	80.6122	100	48.9796	68.7075	36.6803	66.6667	69.898	97.9592	69.5187	81.6327	67.3469	86.1538	42.7027	76.378	81.6327	75.5102	75.5102	42.8571	0	73.0177	63.0116	64.3559	45.6266	62.1176	25.5922	75.6501	75.2941	86.2745	75.4464	61.3768	44.7209	62.4527	54.8052	70.3488	66.2135	68.1619	57.3739	64.8725	0	25	13.9535	12.3256	0	2.5641	0.170612	13.5667	6.43666	60.3774	19.0476
5.61224	0	0	34.6939	9.52381	25.8197	5.44218	3.06122	0	6.41711	9.18367	12.2449	6.15385	12.4324	7.08661	6.80272	2.04082	8.16327	4.08163		7.98631	12.8958	15.1935	27.154	12.2353	28.0689	6.46178	3.82353	4.57516	3.57143	14.3943	18.437	11.8371	16.2338	11.4826	10.1971	5.14223	21.022	8.92351		23.9865	25.0831	29.8837	15.3846	11.9658	7.84816	21.1379	16.4779	35.8491	14.6259
1.02041	14.2857	0	8.16327	5.44218	9.42623	5.10204	5.61224	0	11.7647	2.55102	6.12245	0	9.18919	6.69291	1.36054	2.04082	4.08163	22.449		6.56018	7.33591	8.37666	8.74674	5.05882	13.0294	1.26084	6.17647	0.653595	6.69643	7.42065	8.93142	6.20265	8.57143	3.92442	5.64242	4.04814	10.1552	7.64873		9.34685	9.96678	24.7674	17.3077	10.2564	8.78652	12.779	15.3965	1.88679	22.1088
3.57143	1.02041	0	2.04082	7.48299	10.2459	5.78231	10.2041	0	9.62567	4.08163	8.16327	4.61538	9.18919	3.14961	7.48299	12.2449	12.2449	10.2041		3.93611	3.32046	4.79492	6.91906	5.76471	8.97344	4.25532	4.41176	3.92157	4.91071	6.03487	8.22966	6.10795	7.53247	4.79651	4.62271	9.08096	6.20957	10.0567		3.71622	7.97342	14.8837	23.0769	15.812	10.2794	14.3982	16.3234	0	19.7279
4.59184	3.06122	0	6.12245	4.08163	5.12295	3.7415	5.61224	0	0	1.02041	6.12245	3.07692	9.72973	3.54331	2.72109	0	0	0		3.53679	4.55598	3.17735	3.85117	5.29412	6.81981	3.15209	6.47059	3.26797	5.35714	4.24676	5.86922	4.95581	5.58442	4.79651	3.33107	5.14223	2.58732	4.95751		4.95496	8.9701	8.37209	26.9231	26.0684	13.1585	12.6915	11.9464	0	9.52381
1.02041	0	0	0	1.36054	4.71311	4.7619	4.08163	0	0	0.510204	0	0	13.5135	1.9685	0	4.08163	0	2.04082		1.48317	3.861	1.03986	1.63185	3.76471	4.45083	5.04334	2.05882	0	2.67857	2.72687	4.37002	3.10922	4.28571	1.74419	3.73895	1.85996	1.42303	1.983		4.39189	9.63455	6.04651	9.61539	17.5214	14.566	8.14004	12.2554	0	3.06122
3.57143	0	0	0	1.36054	3.89344	4.08163	0	0	0	0.510204	0	0	2.7027	0.393701	0	2.04082	0	10.2041		1.36908	1.9305	0.11554	1.82768	1.88235	4.16368	1.73365	1.47059	0	0	1.43049	3.50877	1.73611	2.72727	2.32558	2.37933	3.82932	0.452781	0.283286		4.61712	2.99003	2.32558	7.69231	3.4188	12.7319	5.12035	11.483	0	0.340136
3.06122	0	0	0	0	2.45902	3.7415	0	0	2.13904	0	0	0	0.540541	0.787402	0	0	0	8.16327		1.25499	1.9305	1.1554	1.37076	1.41176	3.01508	1.33964	0.294118	0.653595	0	0.938757	2.61563	1.81503	0.25974	0.436047	2.24337	1.31291	0.258732	0.991501		4.84234	3.15615	0.465116	0	1.28205	10.8978	5.51422	4.89186	0	0.680272
1.53061	0	0	0	1.36054	0.409836	0	0.510204	0	0	0	0	0	0	0	0	0	0	0		0.171135	0.926641	0.924321	0.587467	1.05882	1.86648	0.394011	0	0.653595	0.892857	0.625838	1.85008	0.631313	0	0	0.883753	0.765864	0.258732	0.283286		7.54504	7.47508	0.581395	0	1.28205	6.84581	3.71991	1.69928	0	2.72109
0.510204	0	0	0	0	0.204918	0	0.510204	0	0	0.510204	0	0	0	0	0	2.04082	0	0		0.456361	0	0.34662	0.652741	0.470588	1.07681	0.315209	0	0	0.446429	0.223514	0.510367	0.457702	0	0.145349	0.135962	0.109409	0.258732	0		4.72973	2.82392	0.116279	0	0	4.5852	1.05033	0.7724	0	1.36054
0	0	0	0	0.680272	0.409836	0	0.510204	0	0	0	0	0	0	0	0	0	0	0		0.0570451	0.0772201	0.23108	1.04439	0.352941	0.717875	0.315209	0	0	0	0.134108	0.382775	0.284091	0	0	0	0.218818	0	0		1.35135	1.99336	0.232558	0	0.42735	3.04969	0.350109	0.360453	0	0
0.510204	0	0	0	0	0	0.340136	0	0	0	0	0	0	0	0	0	0	0	0		0	0	0.11554	0.261097	0.470588	0.502513	0	0	0	0	0.0894055	0.0956938	0.11048	0	0	0.271924	0.218818	0	0		0.788288	1.99336	0	0	0	1.74877	0.612691	0.15448	0	0
0.510204	0	0	0	0	0.204918	0.340136	0	0	0	0	0	0	0	0	0	0	0	0		0.11409	0.0772201	0	0.195822	0	0.358938	0	0	0	0	0.223514	0.127592	0.0789141	0	0	0.271924	0	0	0		0.675676	1.16279	0	0	0.42735	1.08765	0.262582	0.257467	0	0.680272
0	0	0	0	0	0	0	0	0	0	0	0	0	0	0	0	0	0	0		0	0.0772201	0.11554	0.0652741	0	0.215363	0	0	0	0	0	0.0956938	0.0789141	0	0	0	0	0	0		0.45045	0.332226	0	0	0.854701	0.618469	0.306346	0.102987	0	0.680272
0	0	0	0	0	0.409836	0	0	0	0	0	0	0	0	0	0	0	0	0		0	0	0.0577701	0.0652741	0	0.143575	0	0	0	0	0	0.0956938	0.0631313	0	0	0	0.109409	0	0		0.788288	0	0	0	0.42735	0.511836	0.0875274	0.30896	0	1.02041
0	0	0	0	0	0	0	0	0	0	0	0	0	0	0	0	0	0	0		0	0	0	0	0.117647	0.107681	0	0	0	0	0.0447027	0.0318979	0.0157828	0	0	0	0	0	0		0.675676	0	0	0	0	0.447857	0.0437637	0.411946	0	0
0	0	0	0	0	0	0	0	0	0.534759	0	0	0	0	0	0	0	0	0		0.0570451	0	0	0	0	0.143575	0	0	0	0	0.0447027	0.0637958	0	0	0	0	0	0	0		0	0	0	0	0.854701	0.362551	0	0.102987	0	1.02041
0	0	0	0	0	0	0	0	0	0	0	0	0	0	0	0	0	0	0		0	0	0	0	0	0.179469	0	0	0	0	0	0.0318979	0.0157828	0	0	0	0	0	0		0	0	0	0	0	0.234592	0.0437637	0.102987	0	1.70068
0	0	0	0	0	0	0	0	2.04082	0	0	0	0	0	0	0	0	0	0		0	0	0	0	0	0.0717875	0	0	0	0	0	0	0.0157828	0	0	0	0	0	0		0.900901	0	0	0	0	0.341224	0	0.0514933	1.88679	0.340136
0	0	0	0	0	0	0	0	0	0	0	0	0	0	0	0	0	0	0		0	0	0	0	0	0.107681	0	0	0	0	0.0447027	0	0.0315657	0	0	0	0	0	0		0	0	0	0	0.42735	0.277245	0	0.102987	0	1.02041
0	0	0	0	0	0	0	0	0	0	0	0	0	0	0	0	0	0	0		0	0	0	0	0	0	0	0	0	0	0	0.0318979	0	0	0	0	0	0	0		0.337838	0.166113	0	0	0.42735	0.149286	0	0	0	0.340136
0	0	0	0	0	0	0	0	0	0	0	0	0	0	0	0	0	0	0		0	0	0	0	0	0.143575	0	0	0	0	0	0	0	0	0	0	0	0	0		0	0	0	0	0	0.213265	0	0.0514933	0	0
0	0	0	0	0	0	0	0	0	0	0	0	0	0	0	0	0	0	0		0	0	0	0	0	0	0	0	0	0	0	0	0	0	0	0	0	0	0		0	0	0	0	0	0.149286	0	0	0	0
0	1.02041	0	0	0	0	0	0	0	0	0	0	0	0	0	0	0	0	0		0	0	0	0	0	0.107681	0	0	0	0	0	0	0	0	0	0	0	0	0		0.675676	0	0	0	0.854701	0.085306	0	0	0	0
0	0	0	0	0	0	0	0	0	0	0	0	0	0	0	0	0	0	0		0	0	0	0	0	0.0358938	0	0	0	0	0	0	0	0	0	0.067981	0	0	0		0.112613	0.332226	0	0	0	0.085306	0	0	0	0
0	0	0	0	0	0	0	0	0	0	0	0	0	0	0	0	0	0	0		0	0	0	0	0	0	0	0	0	0	0	0	0	0	0	0	0	0	0		0.112613	0	0	0	0.854701	0.042653	0.0875274	0	0	0
0	0	0	0	0	0	0	0	0	0	0	0	0	0	0	0	0	0	0		0	0	0	0	0	0.0717875	0	0	0	0	0	0	0	0	0	0	0	0	0		0	0	0	0	0	0.170612	0.0437637	0.0514933	0	0
0	0	0	0	0	0	0	0	0	0	0	0	0	0	0	0	0	0	0		0	0	0	0	0	0	0	0	0	0	0	0	0	0	0	0	0	0	0		0	0.166113	0	0	0.42735	0.0639795	0	0	0	0
0	0	0	0	0	0	0	0	0	0	0	0	0	0	0	0	0	0	0		0	0	0	0	0	0	0	0	0	0	0	0	0	0	0	0	0	0	0		0	0	0	0	0.42735	0.0639795	0	0	0	0
0	0	0	0	0	0	0	0	0	0	0	0	0	0	0	0	0	0	0		0	0	0	0	0	0.0358938	0	0	0	0	0	0	0	0	0	0	0	0	0		0	0	0	0	0	0.0639795	0	0	0	0
0	0	0	0	0	0	0	0	0	0	0	0	0	0	0	0	0	0	0		0	0	0	0	0	0	0	0	0	0	0	0	0	0	0	0	0	0	0		0	0.166113	0	0	0	0.0213265	0	0.0514933	0	0
0	0	0	0	0	0	0	0	0	0	0	0	0	0	0	0	0	0	0		0	0	0	0	0	0	0.0788022	0	0	0	0	0	0	0	0	0	0	0	0		0	0	0	0	0.42735	0.0639795	0	0.102987	0	0
0	0	0	0	0	0	0	0	0	0	0	0	0	0	0	0	0	0	0		0	0	0	0	0	0	0	0	0	0	0	0	0	0	0	0	0	0	0		0	0	0	0	0	0.0213265	0	0.0514933	0	0
0	0	0	0	0	0	0	0	0	0	0	0	0	0	0	0	0	0	0		0	0	0	0	0	0	0	0	0	0	0	0	0	0	0	0	0	0	0		0	0.166113	0	0	0	0.042653	0	0	0	0
0	0	0	0	0	0	0	0	0	0	0	0	0	0	0	0	0	0	0		0	0	0	0	0	0	0	0	0	0	0	0	0	0	0	0	0	0	0		0	0	0	0	0	0.0213265	0.0437637	0.0514933	0	0
0	0	0	0	0	0	0	0	0	0	0	0	0	0	0	0	0	0	0		0	0	0	0	0	0	0	0	0	0	0	0	0	0	0	0	0	0	0		0	0	0	0	0.42735	0.042653	0	0	0	0
0	0	0	0	0	0	0	0	0	0	0	0	0	0	0	0	0	0	0		0	0	0	0	0	0	0	0	0	0	0	0	0	0	0	0	0	0	0		0	0.166113	0	0	0	0.0213265	0	0	0	0
0	0	0	0	0	0	0	0	0	0	0	0	0	0	0	0	0	0	0		0	0	0	0	0	0	0	0	0	0	0	0	0	0	0	0	0	0	0		0	0	0	0	0.42735	0	0	0	0	0
0	0	0	0	0	0	0	0	0	0	0	0	0	0	0	0	0	0	0		0	0	0	0	0	0	0	0	0	0	0	0	0	0	0	0	0	0	0		0	0.166113	0	0	0	0	0	0	0	0
0	0	0	0	0	0	0	0	0	0	0	0	0	0	0	0	0	0	0		0	0	0	0	0	0	0	0	0	0	0	0	0	0	0	0	0	0	0		0	0	0	0	0	0.0213265	0	0	0	0
0	0	0	0	0	0	0	0	0	0	0	0	0	0	0	0	0	0	0		0	0	0	0	0	0	0	0	0	0	0	0	0	0	0	0	0	0	0		0	0.166113	0	0	0.42735	0	0	0	0	0
0	0	0	0	0	0	0	0	0	0	0	0	0	0	0	0	0	0	0		0	0	0	0	0	0	0	0	0	0	0	0	0	0	0	0	0	0	0		0	0	0	0	0	0	0	0	0	0
0	0	0	0	0	0	0	0	0	0	0	0	0	0	0	0	0	0	0		0	0	0	0	0	0	0	0	0	0	0	0	0	0	0	0	0	0	0		0	0	0	0	0.42735	0.0639795	0	0	0	0
0	0	0	0	0	0	0	0	0	0	0	0	0	0	0	0	0	0	0		0	0	0	0	0	0	0	0	0	0	0	0	0	0	0	0	0	0	0		0	0.166113	0	0	0	0.0213265	0	0	0	0
0	0	0	0	0	0	0	0	0	0	0	0	0	0	0	0	0	0	0		0	0	0	0	0	0	0	0	0	0	0	0	0	0	0	0	0	0	0		0	0.166113	0	0	0	0.0213265	0	0	0	0
0	0	0	0	0	0	0	0	0	0	0	0	0	0	0	0	0	0	0		0	0	0	0	0	0	0	0	0	0	0	0	0	0	0	0	0	0	0		0	0	0	0	0.42735	0	0	0	0	0
0	0	0	0	0	0	0	0	0	0	0	0	0	0	0	0	0	0	0		0	0	0	0	0	0	0	0	0	0	0	0	0	0	0	0	0	0	0		0	0	0	0	0.854701	0	0	0	0	0
0	0	0	0	0	0	0	0	0	0	0	0	0	0	0	0	0	0	0		0	0	0	0	0	0	0	0	0	0	0	0	0	0	0	0	0	0	0		0	0.166113	0	0	0	0	0	0	0	0
0	0	0	0	0	0	0	0	0	0	0	0	0	0	0	0	0	0	0		0	0	0	0	0	0	0	0	0	0	0	0	0	0	0	0	0	0	0		0	0.498339	0	0	0	0	0	0	0	0
0	0	0	0	0	0	0	0	0	0	0	0	0	0	0	0	0	0	0		0	0	0	0	0	0	0	0	0	0	0	0	0	0	0	0	0	0	0		0	0	0	0	0	0	0	0	0	0
[truncated: 29 more columns]
