# Supplementary material for: Behavior and Properties of Mature Lytic Granules at the Immunological Synapse of Human Cytotoxic T Lymphocytes
Source: PLoS One. 2015 Aug 21;10(8):e0135994. doi: 10.1371/journal.pone.0135994 (PMC4546685; doi:10.1371/journal.pone.0135994)
Supplement: S5 Table — (TXT) [file pone.0135994.s006.txt]

LGs_all_time	no_LG_TRFsec_all_lat1
5.9	42.5
35.5	48.7
18.8	121.4
30.5	18.4
52	18.2
19.4	22.6
3.9	98.2
51.5	195
48.3	446
34.4	310
40.6	79.8
7.7	50.2
15.8	34.9
22.3	30.9
12.3	27.8
28.2	23.6
10.9	15.9
6.5	23.1
76.8	9.5
145.3	11.5
184.6	39.5
252.6	40.3
268.9	41.6
13.8	44.6
17.4	42
18.7	52
21.4	76.6
24.9	118
29.4	145.2
40.3	184.4
75.6	252.2
107.3	13.7
113.3	13.77
123	17.27
129.2	18.4
133.3	21.3
282.9	24.8
413.8	29.2
17	35.4
23.8	40.2
15.9	40.3
9.8	67.8
79.8	75.6
34.9	107.4
50.2	113.7
23.4	122.8
68.2	128.8
8.5	133.1
13	145
13.8	161
39.9	234
280.4	282
18.3	2
27.2	6
14	18
47.4	22
13.8	36
36.4	62
38.7	89
39.4	127
42.7	134
6.1	137
3.7	157
4.9	152
10.3	38
8.4	35
12.9	32
106.4	31
114.5	6.4
111.3	9
148.4	15
1.1	26
151	14
22.4	40
129.1	40.3
194.3	42
92.9	45
98.9	3
108.5	5
123.7	6
358.9	11
13.2	12
15.9	14
11	17
12	18
56	58
3.9	22.5
18.4	15
18.1	35.8
36.7	266
6.9	290
11.7	7
14.4	89
22.4	128
21.7	157
61	222
81	25
15.6	239
	327
	370
	385.9
	402
	408
	412
	426
	69
	64
	43
	18.6
	30.1
	52.1
	67.5
	17.8
	22
	22.3
	138
	2
	6
	18
	22
	31
	36
	62
	89
	127
	137
	52
	427
	456
	408
	358
	341
	318
	73
	80
	169
	170
	171
	174
	18.6
	30.1
	52.1
	76.5
	152.7
	145.2
	117
	113
	112
	105.7
	96
	85.5
	301
	312
	90.6
	107
	115
	140
	151
	41
	49
	91.6
	71.5
	72.3
	163
	14.7
	1.87
	202
	11.4
	33.1
	116.8
	201.5
	4.2
	13.7
	77.6
	167.1
	189
	236.3
	246.3
	279
	292.8
	301.1
	47.7
	54.12
	66.42
	78
	90.9
	185.6
	228.47
	164.7
	188.5
	202.4
	225.8
	267.8
	327.3
	6
	7.5
	9.3
	12.33
	12.95
	53.6
	58.4
	1.34
	5.94
	35.52
	89.3
	127.67
	137.65
	218.13
	260.15
	279
	266.97
	7.1
	182.4
	190.7
	263
	282.6
	293.2
	368.4
	270.4
	285.9
	287.8
	14.7
	24.9
	77.74
	88.7
	157.14
	386
	45.87
	69
	70.7
	112.5
	178.4
	181.7
	249.15
	389.4
	391.7
	74.5
	6.42
	157.7
	264.6
	14.27
	48.8
	26.2
	73.1
	16.4
	192.4
	276.2
	308.1
	19.14
	133.4
	145.9
	170.77
	195.29
	9.13
	15.2
	25.17
	40.5
	48.78
	117.9
	149.05
	178.4
	180.4
	240.1
	256.1
	484.7
	44.4
	32.3
	42
	76.7
	133.45
	150
	429.7
	453
